# Supplementary material for: Genes Involved in Systemic and Arterial Bed Dependent Atherosclerosis - Tampere Vascular Study
Source: PLoS One. 2012 Apr 11;7(4):e33787. doi: 10.1371/journal.pone.0033787 (PMC3324479; doi:10.1371/journal.pone.0033787)
Supplement: Table S2 — Significantly up-regulated genes in human advanced atherosclerotic aorta. (XLS) [file pone.0033787.s002.xls]

## Sheet: Sheet1
Symbol	Accession	Average_Aorta	Average_control (ITA)	foldchange_Aorta	ProbeId	Transcript			Start	Probe_Sequence	Definition					Ontology
LOC387908	XM_370714.2	12273.4	169.86	72.26	6520706	GI_42660142			74	TTCGCGGAGAGTCGTCGGGGTTTCCTGCTTCAACAGTGCTTGGACGGAAC	Homo sapiens similar to Ferritin heavy chain (Ferritin H subunit) (LOC387908), mRNA.
LOC115281	XM_036448.7	7146.38	120.25	59.43	4670300	GI_37546969			95	TAATGACACAGTCTCCAGCCACCCTGTCTTTGTCTCCAGGGGAAAGAGCC	Homo sapiens similar to Ig kappa variable region (LOC115281), mRNA.
SPP1	NM_000582.2	13993.4	252.2	55.49	4850685	GI_38146097			806	GTCAGCTGGATGACCAGAGTGCTGAAACCCACAGCCACAAGCAGTCCAGA	Homo sapiens secreted phosphoprotein 1 (osteopontin, bone sialoprotein I, early T-lymphocyte activation 1) (SPP1), mRNA.					go_component: extracellular matrix [goid 0005578] [evidence E]; go_process: ossification [goid 0001503] [evidence E]; go_process: skeletal development [goid 0001501] [evidence NR]
MMP9	NM_004994.1	7018.49	234.03	29.99	5050687	GI_4826835			2049	GCTTCTACTGGCGCGTGAGTTCCCGGAGTGAGTTGAACCAGGTGGACCAA	Homo sapiens matrix metalloproteinase 9 (gelatinase B, 92kDa gelatinase, 92kDa type IV collagenase) (MMP9), mRNA.					go_component: extracellular matrix [goid 0005578] [evidence IEA]; go_component: extracellular space [goid 0005615] [evidence TAS] [pmid 2551898]; go_function: collagenase activity [goid 0008133] [evidence TAS] [pmid 2551898]; go_function: zinc ion binding [goid 0008270] [evidence TAS] [pmid 2551898]; go_function: gelatinase B activity [goid 0004229] [evidence IEA]; go_function: hydrolase activity…
LYZ	NM_000239.1	3780.63	144.55	26.15	610647	GI_4557893			346	CGCTGATGCTGTAGCTTGTGCAAAGAGGGTTGTCCGTGATCCACAAGGCA	Homo sapiens lysozyme (renal amyloidosis) (LYZ), mRNA.					go_component: extracellular space [goid 0005615] [evidence TAS] [pmid 2829884]; go_function: lysozyme activity [goid 0003796] [evidence TAS] [pmid 2829884]; go_function: amyloid protein [goid 0005208] [evidence TAS] [pmid 8464497]; go_function: lysin activity [goid 0015465] [evidence NR]; go_function: structural molecule activity [goid 0005198] [evidence IEA]; go_function: bacteriolytic toxin act…
APOE	NM_000041.1	7912.84	356.4	22.2	1090075	GI_4557324			883	TTCCAGGCCCGCCTCAAGAGCTGGTTCGAGCCCCTGGTGGAAGACATGCA	Homo sapiens apolipoprotein E (APOE), mRNA.					go_function: lipid transporter activity [goid 0005319] [evidence NR]; go_function: plasma protein [goid 0005209] [evidence NR]; go_function: receptor binding [goid 0005102] [evidence TAS] [pmid 9218423]; go_function: heparin binding [goid 0008201] [evidence IEA]; go_function: lipid binding [goid 0008289] [evidence IEA]; go_process: cholesterol metabolism [goid 0008203] [evidence TAS] [pmid 921842…
APOC1	NM_001645.2	3317.57	152.68	21.73	2570398	GI_5174774			174	TGGAAACACACTGGAGGACAAGGCTCGGGAACTCATCAGCCGCATCAAAC	Homo sapiens apolipoprotein C-I (APOC1), mRNA.					go_component: extracellular [goid 0005576] [evidence IEA]; go_function: lipid transporter activity [goid 0005319] [evidence IEA]; go_process: lipid metabolism [goid 0006629] [evidence TAS] [pmid 2897845]; go_process: lipid transport [goid 0006869] [evidence IEA]; go_process: lipoprotein metabolism [goid 0042157] [evidence IEA]
IGJ	NM_144646.2	3867.96	219.06	17.66	2120066	GI_32189367			481	GGTGAGACCAAAATGGTGGAAACAGCCTTAACCCCAGATGCCTGCTATCC	Homo sapiens immunoglobulin J polypeptide, linker protein for immunoglobulin alpha and mu polypeptides (IGJ), mRNA.					go_component: extracellular [goid 0005576] [evidence NAS] [pmid 2984306]; go_function: antigen binding [goid 0003823] [evidence NAS] [pmid 2984306]; go_process: immune response [goid 0006955] [evidence NAS] [pmid 2984306]
ALDOA	NM_184041.1	1607.95	112.69	14.27	3610112	GI_34577109			103	AAGGGGTCCTGGTGACGAGTCCCGCGTTCTCTCCTTGAATCCACTCGCCA	Homo sapiens aldolase A, fructose-bisphosphate (ALDOA), transcript variant 2, mRNA.					go_function: fructose-bisphosphate aldolase activity [goid 0004332] [evidence TAS] [pmid 2825199]; go_function: lyase activity [goid 0016829] [evidence IEA]; go_process: fructose metabolism [goid 0006000] [evidence TAS] [pmid 2825199]; go_process: striated muscle contraction [goid 0006941] [evidence TAS] [pmid 8598869]; go_process: glycolysis [goid 0006096] [evidence TAS] [pmid 2825199]
THBS1	NM_003246.2	3317.62	239.62	13.85	4480278	GI_40317625			5080	GAGGTCTTCAATACTGTTTTACCCCATCCCTTGTGCATATTTCCAGGGAG	Homo sapiens thrombospondin 1 (THBS1), mRNA.					go_component: extracellular matrix [goid 0005578] [evidence NR]; go_component: extracellular space [goid 0005615] [evidence NR]; go_function: endopeptidase inhibitor activity [goid 0004866] [evidence TAS] [pmid 8751720]; go_function: signal transducer activity [goid 0004871] [evidence TAS] [pmid 8751720]; go_function: cell adhesion molecule activity [goid 0005194] [evidence IEA]; go_function: hep…
LOC391392	XM_372933.1	1568.64	115.32	13.6	6040056	GI_41190543			156	AGGGCAGTCTCCACAGCTCCTGATCTATACGCTTTCCTATCGGGCCTCTG	Homo sapiens similar to immunoglobulin kappa light chain variable region O11 (LOC391392), mRNA.
PACAP	NM_016459.2	2548.53	197.02	12.94	50672	GI_24475968			855	GGTGGGAGTCAACGCCTTCCCCTCTGGACTCAAATAAAACCCAGTGACCT	Homo sapiens proapoptotic caspase adaptor protein (PACAP), mRNA.
CFL1	NM_005507.1	2478.66	194.63	12.74	580292	GI_5031634			456	GCAAGCAAACTGCTACGAGGAGGTCAAGGACCGCTGCACCCTGGCAGAGA	Homo sapiens cofilin 1 (non-muscle) (CFL1), mRNA.					go_component: cytoskeleton [goid 0005856] [evidence IEA]; go_component: nucleus [goid 0005634] [evidence TAS] [pmid 8195165]; go_function: actin modulating activity [goid 0003790] [evidence NR]; go_function: actin binding [goid 0003779] [evidence NR]; go_process: Rho protein signal transduction [goid 0007266] [evidence TAS] [pmid 10436159]; go_process: actin cytoskeleton reorganization [goid 0007…
ACP5	NM_001611.2	2406.97	192.32	12.52	3840369	GI_6138970			1282	GTTATGCTCTGTGGCTGGCTCACCTTTGCTGAGTTCCGGGGTGCAATGGG	Homo sapiens acid phosphatase 5, tartrate resistant (ACP5), mRNA.					go_component: integral to membrane [goid 0016021] [evidence TAS] [pmid 2338077]; go_component: lysosome [goid 0005764] [evidence IEA]; go_function: acid phosphatase activity [goid 0003993] [evidence TAS] [pmid 8359686]; go_function: hydrolase activity [goid 0016787] [evidence IEA]
CCL18	NM_002988.2	2584.35	213.45	12.11	1990273	GI_22547150			414	CCCTGGAGGCCACCTCTTCTAAGAGTCCCATCTGCTATGCCCAGCCACAT	Homo sapiens chemokine (C-C motif) ligand 18 (pulmonary and activation-regulated) (CCL18), mRNA.					go_component: extracellular [goid 0005576] [evidence IEA]; go_function: chemokine activity [goid 0008009] [evidence TAS] [pmid 9192897]; go_process: response to biotic stimulus [goid 0009607] [evidence TAS] [pmid 9233607]; go_process: chemotaxis [goid 0006935] [evidence TAS] [pmid 9192897]; go_process: signal transduction [goid 0007165] [evidence TAS] [pmid 9233607]; go_process: cell communicatio…
MMP12	NM_002426.1	1368.6	116.45	11.75	780193	GI_4505206			1243	GACCCTGGTTATCCCAAACTGATTACCAAGAACTTCCAAGGAATCGGGCC	Homo sapiens matrix metalloproteinase 12 (macrophage elastase) (MMP12), mRNA.					go_component: extracellular matrix [goid 0005578] [evidence NR]; go_function: macrophage elastase activity [goid 0004234] [evidence TAS] [pmid 8226919]; go_function: zinc ion binding [goid 0008270] [evidence TAS] [pmid 8226919]; go_function: hydrolase activity [goid 0016787] [evidence IEA]; go_function: calcium ion binding [goid 0005509] [evidence IEA]; go_process: proteolysis and peptidolysis [g…
RGS1	NM_002922.2	1921.98	171.29	11.22	3170100	GI_21361446			873	GCTCTGTATTAGAAAGCCCCTCAGAACTGGGAAGGCCAGGTAACTCTAGT	Homo sapiens regulator of G-protein signalling 1 (RGS1), mRNA.					go_component: plasma membrane [goid 0005886] [evidence TAS] [pmid 10480894]; go_function: GTPase activator activity [goid 0005096] [evidence TAS] [pmid 10747990]; go_function: calmodulin binding [goid 0005516] [evidence TAS] [pmid 10747990]; go_function: signal transducer activity [goid 0004871] [evidence IEA]; go_process: G-protein signaling, adenylate cyclase inhibiting pathway [goid 0007193] […
MMP7	NM_002423.2	1268.56	116.74	10.87	1400605	GI_13027804			615	GCTCACTTCGATGAGGATGAACGCTGGACGGATGGTAGCAGTCTAGGGAT	Homo sapiens matrix metalloproteinase 7 (matrilysin, uterine) (MMP7), mRNA.					go_component: extracellular matrix [goid 0005578] [evidence IEA]; go_component: extracellular space [goid 0005615] [evidence TAS] [pmid 1497627]; go_function: metalloendopeptidase activity [goid 0004222] [evidence P] [pmid 1497627]; go_function: zinc ion binding [goid 0008270] [evidence IEA]; go_function: matrilysin activity [goid 0004235] [evidence IEA]; go_function: hydrolase activity [goid 001…
LOC374572	XM_350946.1	10537.2	1071.32	9.84	5900403	GI_37546026			2468	TCAATGTGTCTGTTGTCATGGCGGAGGCGGATGGCACCTGCTACTGAGCC	Homo sapiens similar to hypothetical protein (LOC374572), mRNA.
CXCR4	NM_003467.1	3697.65	377.2	9.8	2340593	GI_4503174			1344	GGCAGGACCTGTGGCCAAGTTCTTAGTTGCTGTATGTCTCGTGGTAGGAC	Homo sapiens chemokine (C-X-C motif) receptor 4 (CXCR4), mRNA.					go_component: cytoplasm [goid 0005737] [evidence TAS] [pmid 10415069]; go_component: integral to plasma membrane [goid 0005887] [evidence TAS] [pmid 10644702]; go_component: plasma membrane [goid 0005886] [evidence E]; go_function: chemokine receptor activity [goid 0004950] [evidence E]; go_function: coreceptor activity [goid 0015026] [evidence TAS] [pmid 10754293]; go_function: G-protein coupled…
LGALS3	NM_002306.1	1026.34	105.89	9.69	6200184	GI_4504982			13	CGGAAAATGGCAGACAATTTTTCGCTCCATGATGCGTTATCTGGGTCTGG	Homo sapiens lectin, galactoside-binding, soluble, 3 (galectin 3) (LGALS3), mRNA.					go_component: nucleus [goid 0005634] [evidence IEA]; go_component: extracellular [goid 0005576] [evidence NR]; go_component: plasma membrane [goid 0005886] [evidence TAS] [pmid 9162064]; go_function: lectin [goid 0005530] [evidence TAS] [pmid 9162064]; go_function: galactose binding lectin [goid 0005531] [evidence IEA]; go_function: IgE binding [goid 0019863] [evidence IEA]; go_function: sugar bi…
MMP1	NM_002421.2	1165.65	122.13	9.54	4010068	GI_13027798			1874	GCAGTCACTGGTGTCACCCTGGATAGGCAAGGGATAACTCTTCTAACACA	Homo sapiens matrix metalloproteinase 1 (interstitial collagenase) (MMP1), mRNA.					go_component: extracellular matrix [goid 0005578] [evidence IEA]; go_component: extracellular space [goid 0005615] [evidence NR]; go_function: collagenase activity [goid 0008133] [evidence E] [pmid 3027129]; go_function: zinc ion binding [goid 0008270] [evidence TAS] [pmid 2167156]; go_function: interstitial collagenase activity [goid 0004232] [evidence IEA]; go_function: hydrolase activity [goid…
IL4I1	NM_152899.1	1264.69	133.46	9.48	2900731	GI_23821022			1713	AGGCAGCCACCCTCCAGTCCAAGGCCAGTTATCTCTCCAAAACACGACCC	Homo sapiens interleukin 4 induced 1 (IL4I1), transcript variant 1, mRNA.					go_function: amine oxidase (flavin-containing) activity [goid 0004041] [evidence IEA]; go_function: oxidoreductase activity [goid 0016491] [evidence IEA]; go_process: electron transport [goid 0006118] [evidence IEA]
ECGF1	NM_001953.2	5624.68	597.91	9.41	5860066	GI_7669488			1550	TTCGCAGAGCTCGTTCTGCCGCCGCAGCAATAAAGCTCCTTTGCCGCGAA	Homo sapiens endothelial cell growth factor 1 (platelet-derived) (ECGF1), mRNA.					go_component: soluble fraction [goid 0005625] [evidence NR]; go_component: extracellular space [goid 0005615] [evidence NR]; go_function: thymidine phosphorylase activity [goid 0009032] [evidence TAS] [pmid 9924029]; go_function: platelet-derived growth factor receptor binding [goid 0005161] [evidence TAS] [pmid 2005900]; go_function: growth factor activity [goid 0008083] [evidence IEA]; go_funct…
IL6	NM_000600.1	1842.45	196.75	9.36	870048	GI_10834983			663	TTCCTGCAGTCCAGCCTGAGGGCTCTTCGGCAAATGTAGCATGGGCACCT	Homo sapiens interleukin 6 (interferon, beta 2) (IL6), mRNA.					go_component: extracellular space [goid 0005615] [evidence TAS] [pmid 10925276]; go_function: interleukin-6 receptor binding [goid 0005138] [evidence TAS] [pmid 10925276]; go_function: growth factor activity [goid 0008083] [evidence E]; go_function: cytokine activity [goid 0005125] [evidence IEA]; go_process: negative regulation of cell proliferation [goid 0008285] [evidence TAS] [pmid 3023045]; …
IL8	NM_000584.2	2292.89	248.37	9.23	5670500	GI_28610153			1345	CCCAGTCTTGTCATTGCCAGCTGTGTTGGTAGTGCTGTGTTGAATTACGG	Homo sapiens interleukin 8 (IL8), mRNA.					go_component: obsolete [goid 0008370] [evidence NR]; go_component: soluble fraction [goid 0005625] [evidence TAS] [pmid 11483765]; go_component: extracellular space [goid 0005615] [evidence TAS] [pmid 10823949]; go_function: interleukin-8 receptor binding [goid 0005153] [evidence IPI] [pmid 1840701]; go_function: chemokine activity [goid 0008009] [evidence TAS] [pmid 10881932]; go_process: negati…
KIAA1199	NM_018689.1	1170.62	131.54	8.9	4570500	GI_38638697			6882	GCAACGCTCCTCTGAAATGCTTGTCTTTTTTCTGTTGCCGAAATAGCTGG	Homo sapiens KIAA1199 protein (KIAA1199), mRNA.
IFI30	NM_006332.3	5535.29	642.63	8.61	6450279	GI_29826337			797	AGCTCCCTCAGGAGTGTTTGCTTCAAGTGATGGCCGGTGAGCTGCGGAGA	Homo sapiens interferon, gamma-inducible protein 30 (IFI30), mRNA.					go_component: lysosome [goid 0005764] [evidence TAS] [pmid 3136170]; go_component: extracellular [goid 0005576] [evidence TAS] [pmid 3136170]; go_function: oxidoreductase activity [goid 0016491] [evidence IEA]; go_process: immune response [goid 0006955] [evidence IEA]
MMP19	NM_022792.1	1567.08	182.87	8.57	3780576	GI_13027793			1731	CTGGAGGTCAATGGTGGAGGGAGATGCCTGGGTCCTGTTCTTCCTACATA	Homo sapiens matrix metalloproteinase 19 (MMP19), transcript variant rasi-9, mRNA.
CYBA	NM_000101.1	3756.89	459.81	8.17	4570280	GI_4557504			373	CATTGCGAGCGGCATCTACCTACTGGCGGCTGTGCGTGGCGAGCAGTGGA	Homo sapiens cytochrome b-245, alpha polypeptide (CYBA), mRNA.					go_component: membrane [goid 0016020] [evidence NR]; go_component: mitochondrion [goid 0005739] [evidence NR]; go_function: cytochrome b [goid 0009460] [evidence TAS] [pmid 2243141]; go_function: oxidoreductase activity [goid 0016491] [evidence IEA]; go_function: electron transporter activity [goid 0005489] [evidence TAS]; go_process: superoxide metabolism [goid 0006801] [evidence NR]; go_process…
SERPINE1	NM_000602.1	1969.21	246.73	7.98	6840139	GI_10835158			2440	GGGCTGCATGACCTACCAGGACAGAACTTTCCCCAATTACAGGGTGACTC	Homo sapiens serine (or cysteine) proteinase inhibitor, clade E (nexin, plasminogen activator inhibitor type 1), member 1 (SERPINE1), mRNA.					go_function: endopeptidase inhibitor activity [goid 0004866] [evidence NR]; go_function: serpin [goid 0004868] [evidence IEA]; go_function: plasminogen activator activity [goid 0008243] [evidence IEA]; go_function: serine protease inhibitor activity [goid 0004867] [evidence IEA]; go_process: blood coagulation [goid 0007596] [evidence TAS] [pmid 9207454]
DCN	NM_001920.2	1628.46	206.67	7.88	1410239	GI_19743844			109	TTTAGTGTAATTACATCTCAGCTTTGAGGGCTCCTGTGGCAAATTCCCGG	Homo sapiens decorin (DCN), transcript variant A1, mRNA.					go_component: extracellular matrix [goid 0005578] [evidence NR]; go_function: chondroitin sulfate/dermatan sulfate proteoglycan [goid 0005205] [evidence NR]; go_process: histogenesis and organogenesis [goid 0007397] [evidence TAS] [pmid 7961765]; go_process: organogenesis [goid 0009887] [evidence TAS]
SGK	NM_005627.2	3194.81	413.09	7.73	450148	GI_25168262			1775	CCCTTGTGGATATGCTGTGTGAACCGTCGTGTGAGTGTGGTATGCCTGAT	Homo sapiens serum/glucocorticoid regulated kinase (SGK), mRNA.					go_component: nucleus [goid 0005634] [evidence IEA]; go_function: protein serine/threonine kinase activity [goid 0004674] [evidence TAS] [pmid 9114008]; go_function: cAMP-dependent protein kinase activity [goid 0004691] [evidence IEA]; go_function: protein kinase CK2 activity [goid 0004682] [evidence IEA]; go_function: ATP binding [goid 0005524] [evidence IEA]; go_function: transferase activity […
HMOX1	NM_002133.1	1330.26	172.61	7.71	6180100	GI_4504436			1435	GTTTTTATAGCAGGGTTGGGGTGGTTTTTGAGCCATGCGTGGGTGGGGAG	Homo sapiens heme oxygenase (decycling) 1 (HMOX1), mRNA.					go_component: microsome [goid 0005792] [evidence IEA]; go_component: membrane fraction [goid 0005624] [evidence TAS] [pmid 3345742]; go_component: endoplasmic reticulum [goid 0005783] [evidence TAS] [pmid 3345742]; go_function: heme oxygenase (decyclizing) activity [goid 0004392] [evidence TAS] [pmid 9884342]; go_function: oxidoreductase activity [goid 0016491] [evidence IEA]; go_process: heme ox…
COL6A2	NM_058174.1	833.68	109.85	7.59	4590372	GI_17402876			2402	TGCGACAAGCCACAGCAGGTGCGCAACATGACGCTGTTCTCCGACCTGGT	Homo sapiens collagen, type VI, alpha 2 (COL6A2), transcript variant 2C2a, mRNA.					go_component: collagen type VI [goid 0005589] [evidence E]; go_function: collagen [goid 0005202] [evidence E]; go_process: muscle development [goid 0007517] [evidence P]
CD36	NM_000072.1	1475.62	197.63	7.47	3390292	GI_4557418			1011	CGTTCTTCCATCCAAGGCCTTTGCCTCTCCAGTTGAAAACCCAGACAACT	Homo sapiens CD36 antigen (collagen type I receptor, thrombospondin receptor) (CD36), mRNA.					go_component: membrane fraction [goid 0005624] [evidence TAS] [pmid 2468669]; go_component: integral to plasma membrane [goid 0005887] [evidence TAS] [pmid 2468669]; go_function: cell adhesion molecule activity [goid 0005194] [evidence IEA]; go_function: receptor activity [goid 0004872] [evidence IEA]; go_process: fatty acid metabolism [goid 0006631] [evidence NR]; go_process: blood coagulation […
HLA-DQA1	NM_002122.2	6809.67	937.19	7.27	6220735	GI_18426974			892	CTCTCACCTTTTCTCTGGGACTTAAGCTGCTATATCCCCTCAGAGCTCAC	Homo sapiens major histocompatibility complex, class II, DQ alpha 1 (HLA-DQA1), mRNA.					go_component: integral to membrane [goid 0016021] [evidence IEA]; go_function: class II major histocompatibility complex antigen [goid 0003821] [evidence TAS] [pmid 2300572]; go_function: MHC class II receptor activity [goid 0045012] [evidence TAS]; go_process: pathogenesis [goid 0009405] [evidence TAS] [pmid 2300572]; go_process: immune response [goid 0006955] [evidence IEA]; go_process: antigen…
ADFP	NM_001122.2	2928.9	404.58	7.24	3170408	GI_34577058			1495	CCTGCCCCTATCACTAGTGCATGCTGTGGCCAGACAGATGACACCTTTTG	Homo sapiens adipose differentiation-related protein (ADFP), mRNA.					go_component: lipid particle [goid 0005811] [evidence TAS] [pmid 9003395]; go_component: extracellular [goid 0005576] [evidence TAS] [pmid 9003395]; go_component: endoplasmic reticulum [goid 0005783] [evidence TAS] [pmid 9003395]; go_component: membrane [goid 0016020] [evidence IEA]
CCL19	NM_006274.2	2460.11	349.86	7.03	7000075	GI_22165424			401	GGACCTCAGCCAAGATGAAGCGCCGCAGCAGTTAACCTATGACCGTGCAG	Homo sapiens chemokine (C-C motif) ligand 19 (CCL19), mRNA.					go_component: extracellular [goid 0005576] [evidence IEA]; go_function: chemokine activity [goid 0008009] [evidence TAS] [pmid 10861057]; go_function: antiviral response protein activity [goid 0003800] [evidence TAS] [pmid 9153236]; go_process: chemotaxis [goid 0006935] [evidence TAS] [pmid 10861057]; go_process: calcium ion homeostasis [goid 0006874] [evidence TAS] [pmid 9153236]; go_process: si…
RPL18A	NM_000980.2	15300.8	2252.03	6.79	1500364	GI_15431299			18	GAACGCGGAGAGCACGCCATGAAGGCCTCGGGCACGCTACGAGAGTACAA	Homo sapiens ribosomal protein L18a (RPL18A), mRNA.					go_component: cytosolic large ribosomal subunit (sensu Eukarya) [goid 0005842] [evidence TAS] [pmid 9582194]; go_component: ribosome [goid 0005840] [evidence IEA]; go_component: intracellular [goid 0005622] [evidence IEA]; go_function: structural protein of ribosome [goid 0003735] [evidence P] [pmid 9582194]; go_function: RNA binding [goid 0003723] [evidence TAS] [pmid 9582194]; go_function: stru…
ADAMTS4	NM_005099.3	1315.95	194	6.78	6860673	GI_41327755			4184	TGTGATCCTTTTGGAGTCAGACAGATGTGGTTGCATCCTAACTCCATGTC	Homo sapiens a disintegrin-like and metalloprotease (reprolysin type) with thrombospondin type 1 motif, 4 (ADAMTS4), mRNA.					go_component: extracellular matrix [goid 0005578] [evidence IEA]; go_function: metallopeptidase activity [goid 0008237] [evidence E] [pmid 10356395]; go_function: peptidase activity [goid 0008233] [evidence E]; go_function: zinc ion binding [goid 0008270] [evidence IEA]; go_function: metalloendopeptidase activity [goid 0004222] [evidence IEA]; go_process: proteolysis and peptidolysis [goid 000650…
IL1RN	NM_173842.1	989.57	149.29	6.63	3940070	GI_27894318			1626	GCACCTAGCCTCGCTCTTGGCAGGTACTCAGCGAATGAATGCTGTATATG	Homo sapiens interleukin 1 receptor antagonist (IL1RN), transcript variant 1, mRNA.					go_component: extracellular space [goid 0005615] [evidence P] [pmid 1385987]; go_component: intracellular [goid 0005622] [evidence NR]; go_function: interleukin-1 receptor antagonist activity [goid 0005152] [evidence E] [pmid 2139180]; go_process: inflammatory response [goid 0006954] [evidence NR]
RPLP0	NM_001002.2	4344.03	678.06	6.41	3710672	GI_16933547			378	ATGTTGCTGGCCAATAAGGTGCCAGCTGCTGCCCGTGCTGGTGCCATTGC	Homo sapiens ribosomal protein, large, P0 (RPLP0), transcript variant 1, mRNA.					go_component: cytosolic large ribosomal subunit (sensu Eukarya) [goid 0005842] [evidence TAS] [pmid 3323886]; go_component: ribosome [goid 0005840] [evidence IEA]; go_component: intracellular [goid 0005622] [evidence IEA]; go_function: structural protein of ribosome [goid 0003735] [evidence E] [pmid 3323886]; go_function: RNA binding [goid 0003723] [evidence TAS] [pmid 3323886]; go_function: stru…
SLAMF8	NM_020125.1	1098.66	171.53	6.41	2320288	GI_9910341			2817	GCAGCTCTCCCTCCACAAGGTGACTCTTAGCAACCTCATTTCGACAGTGG	Homo sapiens SLAM family member 8 (SLAMF8), mRNA.
BZRP	NM_000714.3	824.42	128.8	6.4	3830609	GI_21536444			154	TCCCGCTTTGTCCACGGCGAGGGTCTCCGCTGGTACGCCGGCCTGCAGAA	Homo sapiens benzodiazapine receptor (peripheral) (BZRP), transcript variant PBR, mRNA.					go_component: mitochondrial outer membrane [goid 0005741] [evidence NR]; go_function: benzodiazepine receptor activity [goid 0008503] [evidence E] [pmid 1326278]; go_process: mitochondrial translocation [goid 0006628] [evidence E] [pmid 1326278]
OLR1	NM_002543.2	1080.17	169.49	6.37	4540142	GI_37595562			2148	GTGTCACAATGCTCCTCCTGATGACTCCTCCCCAGAAAACCACCAATCGG	Homo sapiens oxidised low density lipoprotein (lectin-like) receptor 1 (OLR1), mRNA.					go_component: membrane fraction [goid 0005624] [evidence TAS] [pmid 9052782]; go_component: integral to plasma membrane [goid 0005887] [evidence TAS] [pmid 9052782]; go_function: LDL receptor [goid 0008032] [evidence E] [pmid 9828121]; go_function: lectin [goid 0005530] [evidence IEA]; go_function: sugar binding [goid 0005529] [evidence IEA]; go_function: receptor activity [goid 0004872] [evidenc…
LOC129439	XM_065237.5	764.75	120.69	6.34	1230373	GI_37547347			1508	TCACCGAGCGTGGCTATAGGTTCACCACCACGGCCGAGCAGGAAATTGTG	Homo sapiens similar to FKSG30 (LOC129439), mRNA.
RASD1	NM_016084.3	1324.58	210.89	6.28	1190750	GI_22027484			1441	GTCAGGACCCACGGGGCATTATCTTGTCTGTGATTCCGGGTTGCTGTGAC	Homo sapiens RAS, dexamethasone-induced 1 (RASD1), mRNA.					go_function: GTPase activity [goid 0003924] [evidence P] [pmid 10471929]; go_function: guanyl-nucleotide exchange factor activity [goid 0005085] [evidence NR]; go_function: RAS small monomeric GTPase activity [goid 0003930] [evidence IEA]; go_function: GTP binding [goid 0005525] [evidence IEA]; go_function: small monomeric GTPase activity [goid 0003925] [evidence IEA]; go_process: cell growth and…
HLA-DRB1	NM_002124.1	4446.98	716.99	6.2	670082	GI_4504410			888	AGAACCTTCTGTCCCAGCTTTGCAGAATGAAAAGCTTTCCTGCTTGGCAG	Homo sapiens major histocompatibility complex, class II, DR beta 1 (HLA-DRB1), mRNA.					go_component: integral to membrane [goid 0016021] [evidence IEA]; go_function: class II major histocompatibility complex antigen [goid 0003821] [evidence E]; go_function: MHC class II receptor activity [goid 0045012] [evidence IEA]; go_process: pathogenesis [goid 0009405] [evidence E]; go_process: immune response [goid 0006955] [evidence IEA]; go_process: antigen presentation, exogenous antigen […
ITGAX	NM_000887.3	1476.79	245.54	6.01	1500086	GI_34452172			4270	TCAGCTCAGGGCTTCATCGTGGGGCTCTCAGTTCCGATTTCCCAGGCTGA	Homo sapiens integrin, alpha X (antigen CD11C (p150), alpha polypeptide) (ITGAX), mRNA.					go_component: integrin complex [goid 0008305] [evidence TAS] [pmid 2303426]; go_component: integral to membrane [goid 0016021] [evidence IEA]; go_function: cell adhesion receptor activity [goid 0004895] [evidence TAS] [pmid 3327687]; go_function: receptor activity [goid 0004872] [evidence TAS] [pmid 2303426]; go_function: magnesium ion binding [goid 0000287] [evidence IEA]; go_process: histogenes…
CCL2	NM_002982.2	3345.93	556.39	6.01	5860408	GI_22538812			387	CCCAAGAATCTGCAGCTAACTTATTTTCCCCTAGCTTTCCCCAGACACCC	Homo sapiens chemokine (C-C motif) ligand 2 (CCL2), mRNA.					go_component: membrane [goid 0016020] [evidence IEA]; go_component: extracellular space [goid 0005615] [evidence TAS]; go_function: chemokine activity [goid 0008009] [evidence TAS] [pmid 10623817]; go_function: receptor binding [goid 0005102] [evidence E]; go_function: protein kinase activity [goid 0004672] [evidence TAS] [pmid 9973507]; go_function: signal transducer activity [goid 0004871] [evi…
RGS16	NM_002928.2	1688.88	281.22	6.01	3120164	GI_34452689			2221	GCCTGACTGTCTCCCTTTCTCTACCAGACTCTACCTCTGAATGTGCTGGG	Homo sapiens regulator of G-protein signalling 16 (RGS16), mRNA.					go_component: peripheral plasma membrane protein [goid 0000157] [evidence P] [pmid 9469939]; go_function: GTPase activator activity [goid 0005096] [evidence TAS] [pmid 10747990]; go_function: calmodulin binding [goid 0005516] [evidence TAS] [pmid 10747990]; go_function: signal transducer activity [goid 0004871] [evidence IEA]; go_process: regulation of G-protein coupled receptor protein signaling…
IL1B	NM_000576.2	1407.66	240.65	5.85	1690438	GI_27894305			1192	AAGAAACCCTCTGTCATTCGCTCCCACATTCTGATGAGCAACCGCTTCCC	Homo sapiens interleukin 1, beta (IL1B), mRNA.					go_component: extracellular space [goid 0005615] [evidence TAS] [pmid 3493774]; go_function: cytokine activity [goid 0005125] [evidence P] [pmid 2989698]; go_function: signal transducer activity [goid 0004871] [evidence TAS] [pmid 10786823]; go_function: cell adhesion molecule activity [goid 0005194] [evidence E]; go_function: interleukin-1 receptor antagonist activity [goid 0005152] [evidence IE…
CHGA	NM_001275.2	719.64	123.54	5.82	6660181	GI_10800418			1854	TTCCCTTCCTCCATCCTATCCACTGGGCACAACTGCAATAACTTCTGACC	Homo sapiens chromogranin A (parathyroid secretory protein 1) (CHGA), mRNA.					go_component: synaptic vesicle [goid 0008021] [evidence NR]; go_component: extracellular space [goid 0005615] [evidence NR]; go_function: calcium ion binding [goid 0005509] [evidence IEA]; go_process: regulation of blood pressure [goid 0008217] [evidence TAS] [pmid 8406464]
SERPINE2	NM_006216.2	1123.79	193.74	5.8	3870180	GI_34147323			1261	CTTCAGCAGCAACAACTGCAATTCTCATTGCAAGATCATCGCCTCCCTGG	Homo sapiens serine (or cysteine) proteinase inhibitor, clade E (nexin, plasminogen activator inhibitor type 1), member 2 (SERPINE2), mRNA.					go_component: extracellular [goid 0005576] [evidence NAS] [pmid 3997857]; go_function: serpin [goid 0004868] [evidence IEA]; go_function: heparin binding [goid 0008201] [evidence NAS] [pmid 3997857]; go_function: serine protease inhibitor activity [goid 0004867] [evidence NAS] [pmid 3997857]; go_process: development [goid 0007275] [evidence P] [pmid 7665170]; go_process: regulation of proteolysis…
SLC25A3	NM_002635.1	1151.32	199.06	5.78	580364	GI_4505774			223	GGCTCCGCGAAGTATTATGCACTGTGTGGCTTTGGTGGGGTCTTAAGTTG	Homo sapiens solute carrier family 25 (mitochondrial carrier; phosphate carrier), member 3 (SLC25A3), nuclear gene encoding mitochondrial protein, transcript variant 1b, mRNA.					go_component: mitochondrial inner membrane [goid 0005743] [evidence TAS] [pmid 8144629]; go_component: mitochondrion [goid 0005739] [evidence TAS] [pmid 8168843]; go_component: integral to plasma membrane [goid 0005887] [evidence TAS] [pmid 8144629]; go_function: phosphate carrier activity [goid 0015320] [evidence TAS] [pmid 8144629]; go_function: binding [goid 0005488] [evidence IEA]; go_functio…
CD79A	NM_021601.1	745.5	130.34	5.72	6840132	GI_11038671			905	GGGAGCTGATTGTAGCAGCCTCGTTAGTGTCACCCCCTCCTCCCTGATCT	Homo sapiens CD79A antigen (immunoglobulin-associated alpha) (CD79A), transcript variant 2, mRNA.					go_component: integral to membrane [goid 0016021] [evidence IEA]; go_function: transmembrane receptor activity [goid 0004888] [evidence IEA]; go_process: defense response [goid 0006952] [evidence TAS] [pmid 1538135]; go_process: cell surface receptor linked signal transduction [goid 0007166] [evidence TAS] [pmid 1538135]
TNC	NM_002160.1	1390.45	243.77	5.7	3520390	GI_4504548			7056	CCCTGGGGCCAACGGCAACAGCATGGGCCTCACCTCCTCTGTGATTTCTT	Homo sapiens tenascin C (hexabrachion) (TNC), mRNA.					go_component: extracellular matrix [goid 0005578] [evidence NR]; go_component: kinesin complex [goid 0005871] [evidence IEA]; go_function: binding [goid 0005488] [evidence TAS] [pmid 1704365]; go_function: cell adhesion receptor activity [goid 0004895] [evidence TAS] [pmid 1704365]; go_function: structural molecule activity [goid 0005198] [evidence IEA]; go_process: cell adhesion [goid 0007155] […
RPLP0	NM_053275.2	571.87	101.79	5.62	460093	GI_34335144			6	GACCGCGGGATGGGTGTCGGCGTGACCAGGCCTGAGCTCCCTGTCTCTCC	Homo sapiens ribosomal protein, large, P0 (RPLP0), transcript variant 2, mRNA.					go_component: cytosolic large ribosomal subunit (sensu Eukarya) [goid 0005842] [evidence TAS] [pmid 3323886]; go_component: ribosome [goid 0005840] [evidence IEA]; go_component: intracellular [goid 0005622] [evidence IEA]; go_function: structural protein of ribosome [goid 0003735] [evidence E] [pmid 3323886]; go_function: RNA binding [goid 0003723] [evidence TAS] [pmid 3323886]; go_function: stru…
CAPG	NM_001747.1	1839.39	329.77	5.58	4200402	GI_4502560			990	AGGGCTTCATCTCGCGCATGCAGTACGCCCCGAACACTCAGGTGGAGATT	Homo sapiens capping protein (actin filament), gelsolin-like (CAPG), mRNA.					go_component: F-actin capping protein complex [goid 0008290] [evidence TAS] [pmid 1322908]; go_component: nucleus [goid 0005634] [evidence IEA]; go_component: actin cytoskeleton [goid 0015629] [evidence NR]; go_function: barbed-end actin capping activity [goid 0003783] [evidence TAS] [pmid 1322908]; go_function: actin binding [goid 0003779] [evidence IEA]; go_process: response to pest/pathogen/pa…
CECR1	NM_177405.1	2049.86	372.37	5.5	2810292	GI_29029551			2825	CACTGTCTCAGAGAGGTTTTCCTGTGCTCGCCCTGTTTCTCTCAGGAAGC	Homo sapiens cat eye syndrome chromosome region, candidate 1 (CECR1), transcript variant 2, mRNA.					go_component: cellular_component unknown [goid 0008372] [evidence ND]; go_function: growth factor activity [goid 0008083] [evidence NAS] [pmid 10756095]; go_function: hydrolase activity [goid 0016787] [evidence IEA]; go_function: hydrolase activity, acting on carbon-nitrogen (but not peptide) bonds, in cyclic amidines [goid 0016814] [evidence IEA]; go_process: nucleotide metabolism [goid 0009117]…
MYL9	NM_006097.3	1060.34	192.71	5.5	3870520	GI_31563522			367	GGAGAAGCTGAACGGCACGGACCCCGAGGATGTGATTCGCAACGCCTTTG	Homo sapiens myosin, light polypeptide 9, regulatory (MYL9), transcript variant 1, mRNA.					go_component: muscle myosin [goid 0005859] [evidence P] [pmid 2526655]; go_function: structural constituent of muscle [goid 0008307] [evidence P] [pmid 2526655]; go_process: regulation of muscle contraction [goid 0006937] [evidence P] [pmid 2526655]
PLAU	NM_002658.1	3268.29	602.38	5.43	6130142	GI_4505862			2153	GGCCAGTTATCCCTTCCTTTTAGCCTAGTTCATCCAATCCTCACTGGGTG	Homo sapiens plasminogen activator, urokinase (PLAU), mRNA.					go_component: extracellular space [goid 0005615] [evidence NR]; go_function: u-plasminogen activator activity [goid 0004297] [evidence TAS] [pmid 10749881]; go_function: cell adhesion molecule activity [goid 0005194] [evidence NR]; go_function: trypsin activity [goid 0004295] [evidence IEA]; go_function: chymotrypsin activity [goid 0004263] [evidence IEA]; go_function: hydrolase activity [goid 00…
AREG	NM_001657.2	708.89	131.21	5.4	2570372	GI_22035683			999	GGAGTCACTGCCAAGTCATAGCCATAAATGATGAGTCGGTCCTCTTTCCA	Homo sapiens amphiregulin (schwannoma-derived growth factor) (AREG), mRNA.					go_component: integral to membrane [goid 0016021] [evidence IEA]; go_component: extracellular space [goid 0005615] [evidence TAS] [pmid 3413110]; go_function: growth factor activity [goid 0008083] [evidence TAS] [pmid 2466334]; go_function: cytokine activity [goid 0005125] [evidence IEA]; go_process: cell proliferation [goid 0008283] [evidence TAS] [pmid 2466334]; go_process: cell-cell signaling …
SCD	NM_005063.3	2236.19	414.22	5.4	2640152	GI_31982900			4990	TAGGAATGTCCACCATGAACTTGATACGTCCGTGTGTCCCAGATGCTGTC	Homo sapiens stearoyl-CoA desaturase (delta-9-desaturase) (SCD), mRNA.					go_component: endoplasmic reticulum [goid 0005783] [evidence IEA]; go_component: integral to membrane [goid 0016021] [evidence IEA]; go_function: stearoyl-CoA 9-desaturase activity [goid 0004768] [evidence TAS] [pmid 10229681]; go_function: iron ion binding [goid 0005506] [evidence IEA]; go_function: oxidoreductase activity [goid 0016491] [evidence IEA]; go_process: fatty acid biosynthesis [goid …
TREM1	NM_018643.2	831.85	154.86	5.37	4920300	GI_31543823			717	GCCTGGTCTTCTCTGTCCTGTTTGCTGTCACGCTGAGGTCATTTGTACCC	Homo sapiens triggering receptor expressed on myeloid cells 1 (TREM1), mRNA.					go_component: plasma membrane [goid 0005886] [evidence NR]; go_function: receptor activity [goid 0004872] [evidence TAS] [pmid 10799849]; go_process: humoral immune response [goid 0006959] [evidence TAS] [pmid 10799849]; go_process: intracellular signaling cascade [goid 0007242] [evidence TAS] [pmid 10799849]
CTSB	NM_001908.2	8683.93	1618.49	5.37	2030408	GI_22538429			1518	CAGGATGAAAGTTCCCCCATCAGTTCCCCCAGTACCTCCAAGCAAGTAGC	Homo sapiens cathepsin B (CTSB), transcript variant 1, mRNA.					go_component: lysosome [goid 0005764] [evidence NR]; go_component: intracellular [goid 0005622] [evidence TAS] [pmid 1645961]; go_function: cathepsin B activity [goid 0004213] [evidence TAS] [pmid 1645961]; go_function: hydrolase activity [goid 0016787] [evidence IEA]; go_process: proteolysis and peptidolysis [goid 0006508] [evidence TAS] [pmid 3463996]
DKFZp564I1922	NM_015419.1	2012.45	384.76	5.23	6040411	GI_18390318			9474	GCAGTATCTGGCTTGTCCATCTGGTCTAAGGTGGCTGCTTCTTCCCCAGC	Homo sapiens adlican (DKFZp564I1922), mRNA.					go_function: vascular endothelial growth factor receptor activity [goid 0005021] [evidence IEA]; go_function: ATP binding [goid 0005524] [evidence IEA]; go_process: protein amino acid phosphorylation [goid 0006468] [evidence IEA]
VCAM1	NM_080682.1	2103.09	403.45	5.21	940014	GI_18201908			2642	GGTATAATGGTTGACTGGGTTTCTCTGTATAGTACTGGCATGGTACGGAG	Homo sapiens vascular cell adhesion molecule 1 (VCAM1), transcript variant 2, mRNA.					go_component: integral to membrane [goid 0016021] [evidence IEA]; go_component: plasma membrane [goid 0005886] [evidence NR]; go_function: cell adhesion molecule activity [goid 0005194] [evidence IEA]; go_process: cell-cell adhesion [goid 0016337] [evidence IEA]
SEPP1	NM_005410.1	1954.49	377.67	5.18	1410563	GI_4885590			1105	CAGCTTATACCCACAGAAGCCAGTGCCAGTTGACGCTGAAAGAATCAGGC	Homo sapiens selenoprotein P, plasma, 1 (SEPP1), mRNA.					go_function: selenium binding [goid 0008430] [evidence TAS] [pmid 8421687]; go_process: response to oxidative stress [goid 0006979] [evidence TAS] [pmid 2037562]
CDW52	NM_001803.1	1786.15	348.67	5.12	5720687	GI_4502760			80	TACAAACTGGACTCTCAGGACAAAACGACACCAGCCAAACCAGCAGCCCC	Homo sapiens CDW52 antigen (CAMPATH-1 antigen) (CDW52), mRNA.					go_component: membrane [goid 0016020] [evidence IEA]; go_component: membrane fraction [goid 0005624] [evidence TAS] [pmid 1711975]; go_component: integral to plasma membrane [goid 0005887] [evidence TAS] [pmid 1711975]; go_function: lymphocyte antigen [goid 0005557] [evidence NR]
FABP5	NM_001444.1	1327.66	262.26	5.06	1170400	GI_4557580			385	GATGGGAAATTAGTGGTGGAGTGTGTCATGAACAATGTCACCTGTACTCG	Homo sapiens fatty acid binding protein 5 (psoriasis-associated) (FABP5), mRNA.					go_component: cytoplasm [goid 0005737] [evidence NR]; go_function: lipid binding [goid 0008289] [evidence P] [pmid 1512466]; go_function: fatty acid binding [goid 0005504] [evidence TAS] [pmid 8092987]; go_function: transporter activity [goid 0005215] [evidence IEA]; go_process: epidermal differentiation [goid 0008544] [evidence TAS] [pmid 1512466]; go_process: lipid metabolism [goid 0006629] [ev…
NMES1	NM_197955.1	518.66	103.11	5.03	6130368	GI_37694066			335	GAAGAGTTGCAAAATGTCCAAAGGGTGACCAAATGACGAGCCCTCGCCTC	Homo sapiens normal mucosa of esophagus specific 1 (NMES1), transcript variant 1, mRNA.
LOC94105	NM_033209.2	858.59	171.03	5.02	2120600	GI_24475732			1245	CCAGGAAAGCAGCGCTAGTGGAGGGTTGGAGAAGGAGGTAAAGGATGAGG	Homo sapiens Thy-1 co-transcribed (LOC94105), mRNA.					go_component: cellular_component unknown [goid 0008372] [evidence ND]; go_function: molecular_function unknown [goid 0005554] [evidence ND]; go_process: biological_process unknown [goid 0000004] [evidence ND]
DTR	NM_001945.1	1282.4	256.68	5	5700288	GI_4503412			2004	CTCTAACTCCTGCCATTCTTCTGGTGCTACTCCATGCAGGGGTCAGTGCA	Homo sapiens diphtheria toxin receptor (heparin-binding epidermal growth factor-like growth factor) (DTR), mRNA.					go_component: extracellular space [goid 0005615] [evidence TAS] [pmid 10749879]; go_component: integral to plasma membrane [goid 0005887] [evidence TAS] [pmid 10749879]; go_component: nucleus [goid 0005634] [evidence IEA]; go_function: epidermal growth factor receptor binding [goid 0005154] [evidence TAS] [pmid 10749879]; go_function: heparin binding [goid 0008201] [evidence IEA]; go_function: gr…
C5R1	NM_001736.1	1513.72	306.39	4.94	1340025	GI_4502508			2144	ACCCCAGCCGTGTCCCTAACCCCTGGCAACCAGGAATCCACTCTCCATTT	Homo sapiens complement component 5 receptor 1 (C5a ligand) (C5R1), mRNA.					go_component: integral to plasma membrane [goid 0005887] [evidence TAS] [pmid 2007135]; go_component: plasma membrane [goid 0005886] [evidence E] [pmid 2007135]; go_function: C5a anaphylatoxin receptor activity [goid 0004944] [evidence TAS] [pmid 10352266]; go_function: rhodopsin-like receptor activity [goid 0001584] [evidence IEA]; go_process: activation of MAPK [goid 0000187] [evidence TAS] [pm…
HLA-E	NM_005516.3	3221.17	655.45	4.91	5720593	GI_24797070			1045	AAGGCTGAGTGGAGCGACAGTGCCCAGGGGTCTGAGTCTCACAGCTTGTA	Homo sapiens major histocompatibility complex, class I, E (HLA-E), mRNA.					go_component: integral to membrane [goid 0016021] [evidence IEA]; go_function: class I major histocompatibility complex antigen [goid 0003820] [evidence E] [pmid 3260916]; go_function: MHC class I receptor activity [goid 0030106] [evidence TAS]; go_process: immune response [goid 0006955] [evidence IEA]; go_process: antigen presentation, endogenous antigen [goid 0019883] [evidence IEA]; go_process…
HLA-DRA	NM_019111.2	6644.64	1363.18	4.87	60100	GI_18641378			672	GGGAGTTTGATGCTCCAAGCCCTCTCCCAGAGACTACAGAGAACGTGGTG	Homo sapiens major histocompatibility complex, class II, DR alpha (HLA-DRA), mRNA.					go_component: integral to plasma membrane [goid 0005887] [evidence NAS] [pmid 6812963]; go_function: MHC class II receptor activity [goid 0045012] [evidence NAS] [pmid 6812963]; go_process: immune response [goid 0006955] [evidence NAS] [pmid 6812963]; go_process: antigen presentation, exogenous antigen [goid 0019884] [evidence IEA]; go_process: antigen processing, exogenous antigen via MHC class …
CCR1	NM_001295.1	1741.8	357.96	4.87	1400358	GI_4502630			2087	AGCCTTCTGGTTTTATGGGTCAGAGTTCCGACTGCCATCTTGGACTTGTC	Homo sapiens chemokine (C-C motif) receptor 1 (CCR1), mRNA.					go_component: integral to plasma membrane [goid 0005887] [evidence TAS] [pmid 7505609]; go_component: plasma membrane [goid 0005886] [evidence E] [pmid 7505609]; go_function: chemokine receptor activity [goid 0004950] [evidence E]; go_function: C-C chemokine receptor activity [goid 0016493] [evidence IEA]; go_function: rhodopsin-like receptor activity [goid 0001584] [evidence IEA]; go_process: cy…
CD83	NM_004233.2	1341.3	276.05	4.86	1570053	GI_24475618			2066	GGGGAAGTGAGGAAGCCAGGTCCACGGTCTGTTCTTGAAGCAGTAGCCTA	Homo sapiens CD83 antigen (activated B lymphocytes, immunoglobulin superfamily) (CD83), mRNA.					go_component: integral to plasma membrane [goid 0005887] [evidence TAS] [pmid 8422464]; go_component: plasma membrane [goid 0005886] [evidence E] [pmid 9310491]; go_function: lymphocyte antigen [goid 0005557] [evidence TAS] [pmid 9310491]; go_process: humoral immune response [goid 0006959] [evidence TAS] [pmid 8422464]; go_process: defense response [goid 0006952] [evidence TAS] [pmid 1378080]; go…
CCL4	NM_002984.1	2777.64	571.7	4.86	130441	GI_4506844			439	TCTCCATGAGACACATCTCCTCCATACTCAGGACTCCTCTCCGCAGTTCC	Homo sapiens chemokine (C-C motif) ligand 4 (CCL4), mRNA.					go_component: extracellular space [goid 0005615] [evidence TAS] [pmid 2521882]; go_function: cytokine activity [goid 0005125] [evidence P] [pmid 2462251]; go_function: receptor signaling protein tyrosine kinase activity [goid 0004716] [evidence TAS] [pmid 9973507]; go_function: chemokine activity [goid 0008009] [evidence TAS] [pmid 10929056]; go_process: viral replication [goid 0008166] [evidence…
TPI1	NM_000365.3	1708.06	353.74	4.83	3170193	GI_26024330			518	GTCCTGGCCTATGAGCCTGTGTGGGCCATTGGTACTGGCAAGACTGCAAC	Homo sapiens triosephosphate isomerase 1 (TPI1), mRNA.					go_function: triose-phosphate isomerase activity [goid 0004807] [evidence TAS] [pmid 2579079]; go_function: isomerase activity [goid 0016853] [evidence IEA]; go_process: pentose-phosphate shunt [goid 0006098] [evidence IEA]; go_process: glycolysis [goid 0006096] [evidence IEA]; go_process: gluconeogenesis [goid 0006094] [evidence IEA]; go_process: metabolism [goid 0008152] [evidence IEA]; go_proc…
SFRP2	XM_050625.2	2091.75	433.21	4.83	5220463	GI_27477718			1052	AAGCGGTGGCAGAAGGGGCAGAGAGAGTTCAAGCGCATCTCCCGCAGCAT	Homo sapiens secreted frizzled-related protein 2 (SFRP2), mRNA.
LCP1	NM_002298.2	2086.79	432.41	4.83	1850736	GI_7382490			3592	CTTCAGATTGAACTTACTGTAGCCTCAGATGATTTCCCCCCTCCGCCTCC	Homo sapiens lymphocyte cytosolic protein 1 (L-plastin) (LCP1), mRNA.					go_component: cytosol [goid 0005829] [evidence IDA] [pmid 2111166]; go_function: actin binding [goid 0003779] [evidence NAS] [pmid 2252891]; go_function: calcium ion binding [goid 0005509] [evidence NAS] [pmid 2378651]; go_process: biological_process unknown [goid 0000004] [evidence ND]
LOC283698	XM_208108.3	561.74	116.42	4.83	7050204	GI_37540765			320	TGGCCTCGGCCTTCTTGGTGGTCGACGCGTATTTCCCCCAGATCAGCAAC	Homo sapiens similar to synaptogyrin 2; cellugyrin (LOC283698), mRNA.
TNFAIP3	NM_006290.2	911.61	190.08	4.8	430048	GI_26051241			4017	CCCCAGAGATAAAGGCTGCCATTTTGGGGGTCTGTACTTATGGCCTGAAA	Homo sapiens tumor necrosis factor, alpha-induced protein 3 (TNFAIP3), mRNA.					go_component: nucleus [goid 0005634] [evidence NAS]; go_function: apoptosis inhibitor activity [goid 0008189] [evidence NAS]; go_function: zinc ion binding [goid 0008270] [evidence IEA]; go_function: DNA binding [goid 0003677] [evidence IEA]; go_process: apoptosis [goid 0006915] [evidence NAS]
EBI2	NM_004951.2	1024.8	216.38	4.74	70341	GI_14577915			1006	CGGCAAGTCAGTGTATCGATTTCTAGTGCTGTGAAGTCAGCCCCTGAAGA	Homo sapiens Epstein-Barr virus induced gene 2 (lymphocyte-specific G protein-coupled receptor) (EBI2), mRNA.					go_component: integral to plasma membrane [goid 0005887] [evidence TAS] [pmid 8383238]; go_function: G-protein coupled receptor activity [goid 0004930] [evidence P] [pmid 8383238]; go_function: rhodopsin-like receptor activity [goid 0001584] [evidence IEA]; go_function: purinergic nucleotide receptor activity, G-protein coupled [goid 0045028] [evidence IEA]; go_process: virulence [goid 0009406] […
UBC	NM_021009.1	7885.56	1666.76	4.73	2060215	GI_20149305			1856	GGTTGATCTTTGCCGGAAAGCAGCTGGAAGATGGGCGGACCCTGTCTGAC	Homo sapiens ubiquitin C (UBC), mRNA.					DNA
CTSD	NM_001909.3	2263.5	485.56	4.66	60008	GI_23110949			1961	ACTGAGCCAGTCCCAGGGGCATGTATTGGCCTGGAGGTGGGGTTGGGATT	Homo sapiens cathepsin D (lysosomal aspartyl protease) (CTSD), mRNA.					go_component: lysosome [goid 0005764] [evidence NR]; go_function: cathepsin D activity [goid 0004192] [evidence TAS] [pmid 3927292]; go_function: pepsin A activity [goid 0004194] [evidence IEA]; go_function: hydrolase activity [goid 0016787] [evidence IEA]; go_process: proteolysis and peptidolysis [goid 0006508] [evidence IEA]
MMP11	NM_005940.2	741.78	159.36	4.65	7040671	GI_13027795			2106	TACCTCAATCCTGTCCCAGGCCGGATCCTCCTGAAGCCCTTTTCGCAGCA	Homo sapiens matrix metalloproteinase 11 (stromelysin 3) (MMP11), mRNA.					go_component: extracellular matrix [goid 0005578] [evidence TAS] [pmid 1701851]; go_function: stromelysin 3 activity [goid 0004249] [evidence TAS] [pmid 7746327]; go_function: zinc ion binding [goid 0008270] [evidence IEA]; go_function: hydrolase activity [goid 0016787] [evidence IEA]; go_function: calcium ion binding [goid 0005509] [evidence IEA]; go_process: proteolysis and peptidolysis [goid 0…
HLA-DQB1	NM_002123.2	1946.46	418.26	4.65	5550280	GI_24797068			962	TGTCACGCAGCCACCAGGTCATCTCCTTTCATCCCCACCTTGAGGCGGAT	Homo sapiens major histocompatibility complex, class II, DQ beta 1 (HLA-DQB1), mRNA.
CSF3	NM_172219.1	548.77	118.43	4.63	2100725	GI_27437048			1372	GACAGGAGGAATCATGTCAGGCCTGTGTGTGAAAGGAAGCTCCACTGTCA	Homo sapiens colony stimulating factor 3 (granulocyte) (CSF3), transcript variant 2, mRNA.					go_component: extracellular space [goid 0005615] [evidence E] [pmid 2420009]; go_function: granulocyte colony-stimulating factor receptor binding [goid 0005130] [evidence E] [pmid 2420009]; go_process: positive regulation of cell proliferation [goid 0008284] [evidence E] [pmid 2420009]; go_process: cell surface receptor linked signal transduction [goid 0007166] [evidence NR]; go_process: cellular…
SLC2A5	NM_003039.1	673.62	146.05	4.61	6550010	GI_4507012			1825	CTCCACTTTGCTGGTTCAGCCTTCGTGTGGCTCCTGGTAACGTGGCTCCA	Homo sapiens solute carrier family 2 (facilitated glucose/fructose transporter), member 5 (SLC2A5), mRNA.					go_component: integral to membrane [goid 0016021] [evidence IEA]; go_component: plasma membrane [goid 0005886] [evidence TAS] [pmid 1634504]; go_function: fructose transporter activity [goid 0005353] [evidence TAS] [pmid 1634504]; go_function: glucose transporter activity [goid 0005355] [evidence TAS] [pmid 1695905]; go_function: transporter activity [goid 0005215] [evidence IEA]; go_function: su…
TNFRSF7	NM_001242.3	780.15	169.3	4.61	940463	GI_23510435			1228	TTGTAAAACACACTTCCTGCTGCGAAAGACCCACATGCTACAAGACGGGC	Homo sapiens tumor necrosis factor receptor superfamily, member 7 (TNFRSF7), mRNA.					go_component: integral to membrane [goid 0016021] [evidence IEA]; go_component: plasma membrane [goid 0005886] [evidence TAS] [pmid 2837508]; go_component: extracellular [goid 0005576] [evidence NAS]; go_component: integral to plasma membrane [goid 0005887] [evidence NAS]; go_function: transmembrane receptor activity [goid 0004888] [evidence NAS]; go_function: protein binding [goid 0005515] [evid…
DUSP5	NM_004419.2	1045.09	227.41	4.6	2340309	GI_12707565			2158	GGGTACTTGCTAGGTATCCTGGGTCAGTGGCGGTGCAAACTGGTTTCCTC	Homo sapiens dual specificity phosphatase 5 (DUSP5), mRNA.					go_component: nucleus [goid 0005634] [evidence IEA]; go_function: protein tyrosine phosphatase activity [goid 0004725] [evidence TAS] [pmid 7961985]; go_function: protein tyrosine/serine/threonine phosphatase activity [goid 0008138] [evidence IEA]; go_function: protein phosphatase type 2C activity [goid 0015071] [evidence IEA]; go_function: protein phosphatase type 2A activity [goid 0000158] [evi…
ITGB2	NM_000211.1	1113.11	242.26	4.59	6980121	GI_4557885			2306	CCCAGTGGAACAATGATAATCCCCTTTTCAAGAGCGCCACCACGACGGTC	Homo sapiens integrin, beta 2 (antigen CD18 (p95), lymphocyte function-associated antigen 1; macrophage antigen 1 (mac-1) beta subunit) (ITGB2), mRNA.					go_component: integrin complex [goid 0008305] [evidence P] [pmid 1683838]; go_function: cell adhesion receptor activity [goid 0004895] [evidence E]; go_process: integrin-mediated signaling pathway [goid 0007229] [evidence E]; go_process: cell adhesion [goid 0007155] [evidence E]; go_process: antimicrobial humoral response (sensu Invertebrata) [goid 0006960] [evidence E]
TYROBP	NM_198125.1	7142.01	1563.73	4.57	2940438	GI_38158004			198	ATGGGAGACCTGGTGCTGACAGTGCTCATTGCCCTGGCCGTGTACTTCCT	Homo sapiens TYRO protein tyrosine kinase binding protein (TYROBP), transcript variant 2, mRNA.					go_component: integral to plasma membrane [goid 0005887] [evidence TAS] [pmid 9490415]; go_function: receptor signaling protein activity [goid 0005057] [evidence TAS] [pmid 9490415]; go_process: cellular defense response [goid 0006968] [evidence TAS] [pmid 9490415]; go_process: signal transduction [goid 0007165] [evidence E] [pmid 9490415]; go_process: intracellular signaling cascade [goid 000724…
DPP7	NM_013379.1	706.81	155.34	4.55	6350070	GI_7019510			1050	GGCCTGCACCGAGATCAACCTGACCTTCGCCAGCAACAATGTGACCGATA	Homo sapiens dipeptidylpeptidase 7 (DPP7), mRNA.					go_component: lysosome [goid 0005764] [evidence IEA]; go_function: serine-type peptidase activity [goid 0008236] [evidence E] [pmid 10567372]; go_function: aminopeptidase activity [goid 0004177] [evidence IEA]; go_function: serine-type endopeptidase activity [goid 0004252] [evidence IEA]; go_function: hydrolase activity [goid 0016787] [evidence IEA]; go_process: proteolysis and peptidolysis [goid…
ALOX5	NM_000698.1	2864.76	630.58	4.54	2690180	GI_4502056			2284	AGGCGTCCTGTCCACACCCAGCTCAGCATTTCCACACCAAGCAGCAACAG	Homo sapiens arachidonate 5-lipoxygenase (ALOX5), mRNA.					go_function: arachidonate 5-lipoxygenase activity [goid 0004051] [evidence TAS] [pmid 2829172]; go_function: lipoxygenase activity [goid 0016165] [evidence IEA]; go_function: iron ion binding [goid 0005506] [evidence IEA]; go_function: oxidoreductase activity [goid 0016491] [evidence IEA]; go_process: leukotriene metabolism [goid 0006691] [evidence P] [pmid 3422434]; go_process: electron transpor…
CTSL	NM_145918.1	4807.01	1060.12	4.53	3170047	GI_22202618			1269	GTCTACCAGCCCCCGCTGTGTCGGATACACACTCGAATCATTGAAGATCC	Homo sapiens cathepsin L (CTSL), transcript variant 2, mRNA.					go_component: lysosome [goid 0005764] [evidence NR]; go_function: cathepsin L activity [goid 0004217] [evidence TAS] [pmid 8419312]; go_function: hydrolase activity [goid 0016787] [evidence IEA]; go_process: proteolysis and peptidolysis [goid 0006508] [evidence IEA]
HCLS1	NM_005335.3	2568.8	567.02	4.53	2760647	GI_37059786			1731	GTGTTCCTGACTCCTTCCCAATGAACACCTCTCTGCCACCCCAAGCTCTG	Homo sapiens hematopoietic cell-specific Lyn substrate 1 (HCLS1), mRNA.					go_component: DNA-directed RNA polymerase II, core complex [goid 0005665] [evidence TAS] [pmid 2587259]; go_function: DNA binding [goid 0003677] [evidence P] [pmid 2587259]; go_function: transcription factor activity [goid 0003700] [evidence TAS] [pmid 2587259]; go_process: regulation of transcription, DNA-dependent [goid 0006355] [evidence TAS] [pmid 2587259]; go_process: intracellular signaling…
TREM2	NM_018965.1	924.05	204.12	4.53	380706	GI_9507202			885	CTGGCAAGAGACTACTCTGCCTGAACACTGCTTCTCCTGGACCCTGGAAG	Homo sapiens triggering receptor expressed on myeloid cells 2 (TREM2), mRNA.					go_function: receptor activity [goid 0004872] [evidence P] [pmid 10799849]; go_process: humoral immune response [goid 0006959] [evidence P] [pmid 10799849]
HNRPH1	NM_005520.1	798.68	177.32	4.5	5390161	GI_5031752			1453	ACAGTAGTGGAAGCCGTGCATCTATGGGCGTGAACGGAATGGGAGGGTTG	Homo sapiens heterogeneous nuclear ribonucleoprotein H1 (H) (HNRPH1), mRNA.					go_component: ribonucleoprotein complex [goid 0030529] [evidence IEA]; go_component: nucleus [goid 0005634] [evidence TAS] [pmid 7499401]; go_component: heterogeneous nuclear ribonucleoprotein complex [goid 0030530] [evidence TAS]; go_function: poly(U) binding [goid 0008266] [evidence TAS] [pmid 7499401]; go_function: heterogeneous nuclear ribonucleoprotein [goid 0008436] [evidence TAS] [pmid 749…
MR-1	NM_022572.2	740.49	164.62	4.5	6620463	GI_39725643			2682	TCCCCTCCAGGCTACCTCTGCACTTTGTCAATGCTTCTCTTGTGGCACTT	Homo sapiens myofibrillogenesis regulator 1 (MR-1), mRNA.
HAVCR2	NM_032782.2	1281.36	285.55	4.49	1240717	GI_21314757			2204	GACGGTATAGGCTTGATCTGTCTTGCTTATTGTTGCCCCCTGCGCCTAGC	Homo sapiens hepatitis A virus cellular receptor 2 (HAVCR2), mRNA.
CXCL16	NM_022059.1	2662.28	593.88	4.48	6040593	GI_11545764			2081	CCATACGGGTTGGTTTCACCTCCTCAGTCCCTTGCCTACCCCAGTGAGAG	Homo sapiens chemokine (C-X-C motif) ligand 16 (CXCL16), mRNA.					go_component: integral to membrane [goid 0016021] [evidence IEA]; go_component: extracellular [goid 0005576] [evidence IEA]; go_function: cytokine activity [goid 0005125] [evidence IEA]; go_function: chemokine activity [goid 0008009] [evidence IEA]; go_process: chemotaxis [goid 0006935] [evidence IEA]; go_process: immune response [goid 0006955] [evidence IEA]
LIPA	NM_000235.1	1804.87	402.94	4.48	4060068	GI_4557720			2079	CCCGCTACTGTCGTTATTGATCACATCTGTGTGAAGCCAAAGCCCCGTGG	Homo sapiens lipase A, lysosomal acid, cholesterol esterase (Wolman disease) (LIPA), mRNA.					go_component: lysosome [goid 0005764] [evidence TAS] [pmid 1718995]; go_function: lipoprotein lipase activity [goid 0004465] [evidence NR]; go_function: hydrolase activity [goid 0016787] [evidence IEA]; go_function: sterol esterase activity [goid 0004771] [evidence IEA]; go_process: N-linked glycosylation [goid 0006487] [evidence TAS] [pmid 1718995]; go_process: lipid catabolism [goid 0016042] [e…
GAGE7B	NM_001477.1	498.33	111.32	4.48	1990369	GI_4503888			1	TGGTTCCTGCCGTCCGGACTCTTTTTCCTCTACTGAGATTCATCTGTGTG	Homo sapiens G antigen 7B (GAGE7B), mRNA.					go_component: cellular_component unknown [goid 0008372] [evidence ND]; go_function: molecular_function unknown [goid 0005554] [evidence ND]; go_process: biological_process unknown [goid 0000004] [evidence ND]
ATF4	NM_182810.1	885.35	200.35	4.42	6660022	GI_33469973			635	ACTTGTGATCTCTTTGCCCCCCTAGTCCAGGAGACTAATAAGCAGCCCCC	Homo sapiens activating transcription factor 4 (tax-responsive enhancer element B67) (ATF4), transcript variant 2, mRNA.					go_component: nucleus [goid 0005634] [evidence IEA]; go_function: RNA polymerase II transcription factor activity [goid 0003702] [evidence TAS] [pmid 1534408]; go_function: DNA binding [goid 0003677] [evidence TAS] [pmid 1847461]; go_function: translation regulator activity [goid 0045182] [evidence IEA]; go_process: regulation of transcription, DNA-dependent [goid 0006355] [evidence IEA]
CD37	NM_001774.1	1235.26	279.55	4.42	940278	GI_4502662			831	GCTCGGGTTCATGACGCTCTCGATATTCCTGTGCAGAAACCTGGACCACG	Homo sapiens CD37 antigen (CD37), mRNA.					go_component: integral to plasma membrane [goid 0005887] [evidence P] [pmid 2466944]; go_component: plasma membrane [goid 0005886] [evidence P] [pmid 2466944]; go_process: N-linked glycosylation [goid 0006487] [evidence P] [pmid 2466944]
PLD3	NM_012268.1	716.14	162.98	4.39	4850059	GI_7110640			1720	CCTGAGGGACTGGGACTCCCCTTACATTCATGACCTTGACACCTCAGCTG	Homo sapiens phospholipase D3 (PLD3), mRNA.					go_function: phospholipase D activity [goid 0004630] [evidence TAS] [pmid 9140189]; go_function: catalytic activity [goid 0003824] [evidence IEA]; go_process: virulence [goid 0009406] [evidence P]; go_process: metabolism [goid 0008152] [evidence IEA]
VAMP8	NM_003761.2	3244.13	738.77	4.39	5720022	GI_14043025			560	GTGGCTGCATTTCTTGGGTCCTTAGAGTGGGCTGGAGAGACCTAGAGGGC	Homo sapiens vesicle-associated membrane protein 8 (endobrevin) (VAMP8), mRNA.					go_component: synaptic vesicle [goid 0008021] [evidence NR]; go_component: early endosome [goid 0005769] [evidence TAS] [pmid 9614193]; go_component: membrane fraction [goid 0005624] [evidence TAS] [pmid 9614193]; go_process: nonselective vesicle docking [goid 0006904] [evidence NR]; go_process: nonselective vesicle transport [goid 0006899] [evidence TAS] [pmid 9614193]; go_process: protein compl…
ZFP36L2	NM_006887.3	910.17	207.97	4.38	4540592	GI_15812177			2478	GGATGTTCAGTTTAGAACCATTTTGTCTGCTCCCTCTGGAAGCCTTGCGC	Homo sapiens zinc finger protein 36, C3H type-like 2 (ZFP36L2), mRNA.					go_component: nucleus [goid 0005634] [evidence IEA]; go_function: transcription factor activity [goid 0003700] [evidence TAS] [pmid 7835719]; go_process: oncogenesis [goid 0007048] [evidence TAS] [pmid 8545129]; go_process: cell proliferation [goid 0008283] [evidence TAS] [pmid 7835719]
LAPTM5	NM_006762.1	987.43	226.65	4.36	4920025	GI_5803055			2096	AGGGTCTCTGGGGACTGTCGGGGGGTACAGAGGGAGAAGGCTCTGCAAGA	Homo sapiens Lysosomal-associated multispanning membrane protein-5 (LAPTM5), mRNA.					go_component: lysosome [goid 0005764] [evidence TAS] [pmid 8661146]; go_component: integral to plasma membrane [goid 0005887] [evidence TAS] [pmid 8661146]
LOC375391	XM_353345.1	1314.19	301.88	4.35	6400408	GI_37540588			366	GCACTGAGGACCACGCTGCTCCGTGTGAATAAATGCCCAGTGGCACGCCT	Homo sapiens hypothetical gene supported by BC038466; BC047038 (LOC375391), mRNA.
FBP1	NM_000507.2	1235.36	284.01	4.35	6590390	GI_16579887			1248	CCGGAGAATTGCCTCTACCTGGACCTTTTGTCTCACACAGCAGTACCCTG	Homo sapiens fructose-1,6-bisphosphatase 1 (FBP1), mRNA.					go_function: fructose-2,6-bisphosphate 2-phosphatase activity [goid 0004331] [evidence TAS] [pmid 8387495]; go_function: hydrolase activity [goid 0016787] [evidence IEA]; go_function: fructose-bisphosphatase activity [goid 0042132] [evidence IEA]; go_function: phosphoric ester hydrolase activity [goid 0042578] [evidence IEA]; go_process: fructose metabolism [goid 0006000] [evidence TAS] [pmid 755…
HLA-DMB	NM_002118.3	4105.66	944.12	4.35	1980390	GI_18641376			1288	CTCCTGGGGCTCTCAGTGTGCCATAGAGGACAGCAACTGGTGATTGTTTC	Homo sapiens major histocompatibility complex, class II, DM beta (HLA-DMB), mRNA.					go_component: integral to membrane [goid 0016021] [evidence IEA]; go_function: MHC-interacting protein [goid 0003822] [evidence TAS] [pmid 8139690]; go_function: chaperone activity [goid 0003754] [evidence NR]; go_function: MHC class II receptor activity [goid 0045012] [evidence IEA]; go_process: perception of pest/pathogen/parasite [goid 0009596] [evidence TAS] [pmid 8139690]; go_process: immune…
CTSZ	NM_001336.2	1913.13	440.44	4.34	6550519	GI_22538441			1276	GTGACCTGCAACACAGGAAACGATGGGACCTCAGTCTTCTTCAGCAGAGG	Homo sapiens cathepsin Z (CTSZ), mRNA.					go_component: lysosome [goid 0005764] [evidence IEA]; go_function: cysteine-type peptidase activity [goid 0008234] [evidence E] [pmid 9642240]; go_function: cysteine-type endopeptidase activity [goid 0004197] [evidence IEA]; go_function: hydrolase activity [goid 0016787] [evidence IEA]; go_process: proteolysis and peptidolysis [goid 0006508] [evidence TAS] [pmid 9642240]; go_process: oncogenesis …
PSAP	NM_002778.1	9227.7	2125.95	4.34	510524	GI_11386146			2207	GTGGGGCCAAGGGTTCTCTGTCCCTGGTTCAACTGTGATTTGGCTTTCCC	Homo sapiens prosaposin (variant Gaucher disease and variant metachromatic leukodystrophy) (PSAP), mRNA.					go_component: lysosome [goid 0005764] [evidence IEA]; go_component: integral to membrane [goid 0016021] [evidence TAS] [pmid 1454804]; go_component: extracellular space [goid 0005615] [evidence TAS] [pmid 1454804]; go_function: lipid binding [goid 0008289] [evidence TAS] [pmid 1454804]; go_function: enzyme activator activity [goid 0008047] [evidence TAS] [pmid 2717620]; go_process: glycosphingoli…
TFRC	NM_003234.1	1713.31	395.95	4.33	2260465	GI_4507456			4721	GTGAAAAGGTCATAGCTGAGATTCCTGGTTCGGGTGTTACGCACACGTAC	Homo sapiens transferrin receptor (p90, CD71) (TFRC), mRNA.					go_component: endosome [goid 0005768] [evidence TAS] [pmid 8394993]; go_component: extracellular [goid 0005576] [evidence IDA] [pmid 1871153]; go_component: integral to plasma membrane [goid 0005887] [evidence TAS] [pmid 6090955]; go_function: transferrin receptor activity [goid 0004998] [evidence NAS] [pmid 1871153]; go_function: peptidase activity [goid 0008233] [evidence IEA]; go_function: rec…
C4orf7	NM_152997.1	546.96	126.46	4.33	1780095	GI_23308590			160	GCTTCAGGGTTTTTTGTGTTCCCTTACCCATATCCATTTCGCCCACTTCC	Homo sapiens chromosome 4 open reading frame 7 (C4orf7), mRNA.
TGFBI	NM_000358.1	5534.14	1287.86	4.3	1850301	GI_4507466			2555	GTGTCTCACATCTACACGTGGCTTGGAGGCTTTTATGGGGCCCTGTCCAG	Homo sapiens transforming growth factor, beta-induced, 68kDa (TGFBI), mRNA.					go_component: extracellular matrix [goid 0005578] [evidence IEA]; go_component: extracellular space [goid 0005615] [evidence TAS] [pmid 1388724]; go_function: integrin binding [goid 0005178] [evidence TAS] [pmid 1388724]; go_function: tumor suppressor [goid 0008181] [evidence TAS] [pmid 8024701]; go_function: structural molecule activity [goid 0005198] [evidence IEA]; go_function: cell adhesion m…
MS4A6A	NM_022349.2	2613.13	610.94	4.28	5360164	GI_23238233			796	CTCTCTGATGCTGATTTGCACTCTGCTGGAATTCTGCCTAGCTGTGCTCA	Homo sapiens membrane-spanning 4-domains, subfamily A, member 6A (MS4A6A), transcript variant 2, mRNA.					go_component: integral to membrane [goid 0016021] [evidence IEA]; go_function: receptor activity [goid 0004872] [evidence IEA]
MYC	NM_002467.2	1617.87	378.66	4.27	5080500	GI_31543215			1587	CATCCTGTCCGTCCAAGCAGAGGAGCAAAAGCTCATTTCTGAAGAGGACT	Homo sapiens v-myc myelocytomatosis viral oncogene homolog (avian) (MYC), mRNA.					go_component: nucleus [goid 0005634] [evidence TAS] [pmid 9187264]; go_function: transcription factor activity [goid 0003700] [evidence TAS] [pmid 9924025]; go_function: translation regulator activity [goid 0045182] [evidence IEA]; go_process: iron ion homeostasis [goid 0006879] [evidence TAS] [pmid 9924025]; go_process: cell cycle arrest [goid 0007050] [evidence TAS] [pmid 10962037]; go_process:…
RPL30	NM_000989.2	7528.88	1765.95	4.26	630278	GI_15812218			20	ATCTTAGCGGCTGCTGTTGGTTGGGGGCCGTCCCGCTCCTAAGGCAGGAA	Homo sapiens ribosomal protein L30 (RPL30), mRNA.					go_component: cytosolic large ribosomal subunit (sensu Eukarya) [goid 0005842] [evidence TAS] [pmid 1577483]; go_component: ribosome [goid 0005840] [evidence IEA]; go_component: intracellular [goid 0005622] [evidence IEA]; go_function: structural protein of ribosome [goid 0003735] [evidence P] [pmid 1577483]; go_function: RNA binding [goid 0003723] [evidence TAS] [pmid 1577483]; go_function: stru…
LMNA	NM_005572.2	1637.77	385.48	4.25	2970021	GI_27436944			1653	TACCGGTTCCCACCAAAGTTCACCCTGAAGGCTGGGCAGGTGGTGACGAT	Homo sapiens lamin A/C (LMNA), transcript variant 2, mRNA.					go_component: nuclear lamina [goid 0005652] [evidence P] [pmid 3453101]; go_component: lamin filament [goid 0005638] [evidence TAS] [pmid 10080180]; go_component: kinesin complex [goid 0005871] [evidence IEA]; go_component: nucleus [goid 0005634] [evidence IEA]; go_function: structural molecule activity [goid 0005198] [evidence TAS] [pmid 8344919]; go_process: muscle development [goid 0007517] [e…
C1orf38	NM_004848.1	991.1	235.49	4.21	1190725	GI_4758579			2047	CCCGGGAGGCCTGGACTGTCTTCCTCATCTCTGTAGCACCAAGCCTGATA	Homo sapiens chromosome 1 open reading frame 38 (C1orf38), mRNA.					go_process: cell adhesion [goid 0007155] [evidence P] [pmid 9563507]
SLCO2B1	NM_007256.2	1929.83	458.63	4.21	1780068	GI_41152057			3776	CTTGCCTTCTGAGCAGCTCCCAGTGCCAGGGCTTTGAGACTTTCCCACAT	Homo sapiens solute carrier organic anion transporter family, member 2B1 (SLCO2B1), mRNA.					go_component: integral to membrane [goid 0016021] [evidence IEA]; go_function: transporter activity [goid 0005215] [evidence IEA]; go_process: ion transport [goid 0006811] [evidence IEA]
HLA-DMA	NM_006120.2	4519.21	1086.66	4.16	4150739	GI_18765714			1015	CCAGAGTGGCCTGCCTATCACAACCACATCCCTTCCCCCCACAAGGCAAT	Homo sapiens major histocompatibility complex, class II, DM alpha (HLA-DMA), mRNA.					go_component: integral to membrane [goid 0016021] [evidence IEA]; go_function: MHC-interacting protein [goid 0003822] [evidence TAS]; go_function: protein binding [goid 0005515] [evidence TAS]; go_function: chaperone activity [goid 0003754] [evidence NR]; go_function: MHC class II receptor activity [goid 0045012] [evidence IEA]; go_process: perception of pest/pathogen/parasite [goid 0009596] [evi…
PSCDBP	NM_004288.2	879.21	211.62	4.15	2680286	GI_8670550			1156	CTCTAGACTCACCCAGATCCCAGCTTGGTGGGAAAGTGCAGAAGAATTGC	Homo sapiens pleckstrin homology, Sec7 and coiled-coil domains, binding protein (PSCDBP), mRNA.					go_function: protein binding [goid 0005515] [evidence IEA]; go_process: intracellular signaling cascade [goid 0007242] [evidence IEA]
RAC2	NM_002872.3	976.76	237.14	4.12	2690095	GI_27881480			950	ATTAAGCCACCCCCGTGTTCCTGCCGTCAGTGCCAACTGCCGCATGTGGA	Homo sapiens ras-related C3 botulinum toxin substrate 2 (rho family, small GTP binding protein Rac2) (RAC2), mRNA.					go_component: peripheral plasma membrane protein [goid 0000157] [evidence P] [pmid 2674130]; go_function: GTPase activity [goid 0003924] [evidence P] [pmid 2674130]; go_function: Rho small monomeric GTPase activity [goid 0003931] [evidence IEA]; go_function: GTP binding [goid 0005525] [evidence IEA]; go_process: signal transduction [goid 0007165] [evidence TAS] [pmid 2674130]; go_process: small G…
PIM2	NM_006875.1	638.12	155.12	4.11	4230040	GI_5803124			1700	GGGTGAGGGGACCCTACTTTGTTATCCCAAGTGCTCTTATTCTGGTGAGA	Homo sapiens pim-2 oncogene (PIM2), mRNA.					go_function: protein serine/threonine kinase activity [goid 0004674] [evidence IEA] [pmid 9804974]; go_function: ATP binding [goid 0005524] [evidence IEA]; go_function: transferase activity [goid 0016740] [evidence IEA]; go_function: cAMP-dependent protein kinase activity [goid 0004691] [evidence IEA]; go_function: protein kinase CK2 activity [goid 0004682] [evidence IEA]; go_process: male meiosi…
EIF5A	NM_001970.3	485.65	118.06	4.11	2100097	GI_34147551			659	GGCCTGGCTCTGGCCCGGTCCTAAGCTGGACTCCTCCTACACAATTTATT	Homo sapiens eukaryotic translation initiation factor 5A (EIF5A), mRNA.					go_component: cytoplasm [goid 0005737] [evidence TAS] [pmid 7622067]; go_function: translation factor activity, nucleic acid binding [goid 0008135] [evidence E] [pmid 7622067]; go_function: translation initiation factor activity [goid 0003743] [evidence IEA]; go_process: viral replication [goid 0008166] [evidence TAS] [pmid 7759117]; go_process: regulation of translational initiation [goid 000644…
LOC155340	XM_055725.3	1155.28	280.88	4.11	6660026	GI_37538348			1167	AGCGCCCTTTGCACCTCCTATCTCCAGGGTCCGCCGAGAGCCACGATTTT	Homo sapiens similar to unc-93 homolog B1; unc93 (C.elegans) homolog B; unc-93 related protein (LOC155340), mRNA.
CTSC	NM_148170.1	1062.04	259.34	4.1	6420079	GI_22538439			236	CGGTTCCCAGCGCGATGTCAACTGCTCGGTTATGGGACCACAAGAAAAAA	Homo sapiens cathepsin C (CTSC), transcript variant 2, mRNA.					go_component: lysosome [goid 0005764] [evidence NR]; go_function: cysteine-type endopeptidase activity [goid 0004197] [evidence IEA]; go_function: dipeptidyl-peptidase I activity [goid 0004214] [evidence IEA]; go_function: hydrolase activity [goid 0016787] [evidence IEA]; go_process: proteolysis and peptidolysis [goid 0006508] [evidence NR]; go_process: immune response [goid 0006955] [evidence TA…
OSM	NM_020530.3	609.03	149.99	4.06	1190575	GI_28178862			1687	AGCCATTGCTCTCCTAGAGGGGGTCTCAGAAACTGCGAGGCCAGTTCCTT	Homo sapiens oncostatin M (OSM), mRNA.					go_component: extracellular space [goid 0005615] [evidence TAS] [pmid 2779549]; go_function: cytokine activity [goid 0005125] [evidence TAS] [pmid 2779549]; go_function: oncostatin-M receptor binding [goid 0005147] [evidence TAS] [pmid 9920829]; go_process: negative regulation of cell proliferation [goid 0008285] [evidence TAS] [pmid 1717982]; go_process: pathogenesis [goid 0009405] [evidence TAS…
WAS	NM_000377.1	1283.58	316.66	4.05	2340438	GI_4507908			1677	TGCTGTTATCCCTGCCTGGTCCTCACACTCACCCAACAATCCCAAGGCCC	Homo sapiens Wiskott-Aldrich syndrome (eczema-thrombocytopenia) (WAS), mRNA.					go_component: actin cytoskeleton [goid 0015629] [evidence TAS] [pmid 8625410]; go_function: small GTPase regulatory/interacting protein activity [goid 0005083] [evidence TAS] [pmid 8625410]; go_process: actin polymerization and/or depolymerization [goid 0008154] [evidence TAS] [pmid 8625410]; go_process: epidermal differentiation [goid 0008544] [evidence TAS] [pmid 8069912]; go_process: blood coa…
C8FW	NM_025195.2	1353.23	333.87	4.05	4810086	GI_40788016			3500	CTCTGGGCTGGCAGGGCCTTCTGCCGGGAAAGCTAGAAACACTAGGTTCT	Homo sapiens phosphoprotein regulated by mitogenic pathways (C8FW), mRNA.					go_component: cytoplasm [goid 0005737] [evidence E] [pmid 9342215]; go_function: protein kinase activity [goid 0004672] [evidence IEA] [pmid 9342215]; go_function: ATP binding [goid 0005524] [evidence IEA]; go_function: transferase activity [goid 0016740] [evidence IEA]; go_process: cell proliferation [goid 0008283] [evidence P] [pmid 9342215]; go_process: protein amino acid phosphorylation [goid…
CCL21	NM_002989.2	963.35	239.55	4.02	3130372	GI_22165425			586	CTGGAGCAGCCACCCCATGCTGGCCTTGCCACACTCTTTCTCCTGCTTTA	Homo sapiens chemokine (C-C motif) ligand 21 (CCL21), mRNA.					go_component: extracellular [goid 0005576] [evidence IEA]; go_function: chemokine activity [goid 0008009] [evidence TAS] [pmid 10861057]; go_process: chemotaxis [goid 0006935] [evidence TAS] [pmid 10861057]; go_process: signal transduction [goid 0007165] [evidence NR] [pmid 10201891]; go_process: immune response [goid 0006955] [evidence TAS] [pmid 10861057]; go_process: cell-cell signaling [goid …
TBXAS1	NM_030984.1	480.45	120.84	3.98	4850632	GI_13699839			1308	TGGCCACCAACCCTGACTGCCAAGAGAAGCTTCTGAGAGAGGTAGACGTT	Homo sapiens thromboxane A synthase 1 (platelet, cytochrome P450, family 5, subfamily A) (TBXAS1), transcript variant TXS-II, mRNA.					go_process: blood coagulation [goid 0007596] [evidence NR]
GAGE6	NM_001476.1	437.11	110.04	3.97	3800435	GI_4503886			325	CCACAGACTGGGTGTGAGTGTGAAGATGGTCCTGATGGGCAGGAGGTGGA	Homo sapiens G antigen 6 (GAGE6), mRNA.					go_function: tumor antigen [goid 0008222] [evidence NR]
ARHGAP4	NM_001666.2	1473.59	371.45	3.97	2470538	GI_41327157			3170	GGTACCCTTGCTCAGATGCCTGGCAGGGCTGGGTGGCGATTCATAAAGAC	Homo sapiens Rho GTPase activating protein 4 (ARHGAP4), mRNA.					go_component: peripheral plasma membrane protein [goid 0000157] [evidence E] [pmid 8570618]; go_component: kinesin complex [goid 0005871] [evidence IEA]; go_component: cytoplasm [goid 0005737] [evidence TAS] [pmid 8570618]; go_function: SH3/SH2 adaptor protein activity [goid 0005070] [evidence TAS] [pmid 8570618]; go_function: Rho GTPase activator activity [goid 0005100] [evidence TAS] [pmid 8570…
PBEF1	NM_005746.1	1092.93	276.35	3.95	4480167	GI_5031976			2067	TGTCGGGACATACCCTATAGAATTACTAACCTTACTGCCCCTTGTAGAAT	Homo sapiens pre-B-cell colony enhancing factor 1 (PBEF1), transcript variant 1, mRNA.					go_function: cytokine activity [goid 0005125] [evidence TAS] [pmid 8289818]; go_process: positive regulation of cell proliferation [goid 0008284] [evidence TAS] [pmid 8289818]; go_process: signal transduction [goid 0007165] [evidence TAS] [pmid 8289818]; go_process: cell-cell signaling [goid 0007267] [evidence TAS] [pmid 8289818]
SNF1LK	NM_173354.1	689.16	174.73	3.94	520435	GI_27597093			4195	CCATCTTGGGGCAGCCAGGCCCTTGCCTTCATTTTTACAGAGGTAGCACA	Homo sapiens SNF1-like kinase (SNF1LK), mRNA.					go_function: protein-tyrosine kinase activity [goid 0004713] [evidence IEA]; go_function: ATP binding [goid 0005524] [evidence IEA]; go_function: protein serine/threonine kinase activity [goid 0004674] [evidence IEA]; go_function: transferase activity [goid 0016740] [evidence IEA]; go_process: protein amino acid phosphorylation [goid 0006468] [evidence IEA]
LOC56901	NM_020142.3	710.15	180.36	3.94	4150079	GI_34147589			846	TACGTGTTGAGCGTGGCCTACGTGAGCCAACAAGAAGCAGGGGCCTCTGA	Homo sapiens NADH:ubiquinone oxidoreductase MLRQ subunit homolog (LOC56901), mRNA.
FPRL2	NM_002030.3	793.17	201.79	3.93	870563	GI_38455412			2229	CATGTCTGGACCTCAGCCTATATCCTGAGACTAAGTGGAAGTGGGAAAAG	Homo sapiens formyl peptide receptor-like 2 (FPRL2), mRNA.					go_component: integral to membrane [goid 0016021] [evidence TAS] [pmid 8198572]; go_component: plasma membrane [goid 0005886] [evidence TAS] [pmid 8198572]; go_function: N-formyl peptide receptor activity [goid 0004982] [evidence TAS] [pmid 8198572]; go_function: rhodopsin-like receptor activity [goid 0001584] [evidence IEA]; go_process: cell motility [goid 0006928] [evidence TAS] [pmid 8198572];…
UCP2	NM_003355.2	1141.89	291.11	3.92	4590270	GI_13259540			1479	ACTCATTGTCTCAGTGCTGGTGGAGTTGACATTTGACAGTGTGGGAGGCC	Homo sapiens uncoupling protein 2 (mitochondrial, proton carrier) (UCP2), nuclear gene encoding mitochondrial protein, mRNA.					go_component: mitochondrial inner membrane [goid 0005743] [evidence NR] [pmid 9196039]; go_component: mitochondrion [goid 0005739] [evidence IEA]; go_component: integral to membrane [goid 0016021] [evidence IEA]; go_component: membrane fraction [goid 0005624] [evidence NR]; go_function: uncoupling protein activity [goid 0015302] [evidence TAS] [pmid 9054939]; go_function: binding [goid 0005488] […
ABCA1	NM_005502.2	1565.52	399.87	3.92	6100070	GI_21536375			10145	GTGCTCTTTGTTCATCATTGGCCCTCATTCCAAGCACTTTACGCTGTCTG	Homo sapiens ATP-binding cassette, sub-family A (ABC1), member 1 (ABCA1), mRNA.					go_component: membrane fraction [goid 0005624] [evidence P] [pmid 10431236]; go_component: integral to plasma membrane [goid 0005887] [evidence P] [pmid 10431236]; go_function: anion transporter activity [goid 0008509] [evidence E]; go_function: sterol transporter activity [goid 0015248] [evidence P] [pmid 10431236]; go_function: ATP-binding cassette (ABC) transporter activity [goid 0004009] [evi…
ABCG1	NM_016818.1	614.39	157.19	3.91	3940204	GI_8051576			2705	ATGCAGGTTCCAGGTGGAGGGAAGACGTGGACACCATCTCCACTGAGCCA	Homo sapiens ATP-binding cassette, sub-family G (WHITE), member 1 (ABCG1), transcript variant 2, mRNA.					go_component: membrane fraction [goid 0005624] [evidence P] [pmid 9034316]; go_component: integral to plasma membrane [goid 0005887] [evidence P] [pmid 9034316]; go_function: L-tryptophan transporter activity [goid 0015196] [evidence P] [pmid 9034316]; go_function: purine nucleotide transporter activity [goid 0015216] [evidence P] [pmid 9034316]; go_function: ATP binding [goid 0005524] [evidence …
CTSH	NM_148979.1	995.15	256.65	3.88	510673	GI_23110956			1159	GAGATCCACTGGGACCCCCAACATTCTGCCCTCACCTCTGTGCCCAGCCT	Homo sapiens cathepsin H (CTSH), transcript variant 2, mRNA.					go_component: lysosome [goid 0005764] [evidence NR]; go_function: cathepsin H activity [goid 0004215] [evidence TAS] [pmid 2849458]; go_function: cysteine-type peptidase activity [goid 0008234] [evidence P] [pmid 2587265]; go_function: hydrolase activity [goid 0016787] [evidence IEA]; go_process: proteolysis and peptidolysis [goid 0006508] [evidence TAS] [pmid 2849458]
ACSL1	NM_001995.1	1190.03	308.07	3.86	2690601	GI_4503650			2873	CTTTCATGGCAGATGCTCTTGGACTCGGTTCTCCAGGCCTGATTCCCCGA	Homo sapiens acyl-CoA synthetase long-chain family member 1 (ACSL1), mRNA.					go_function: long-chain-fatty-acid-CoA ligase activity [goid 0004467] [evidence TAS] [pmid 1531127]; go_function: magnesium ion binding [goid 0000287] [evidence IEA]; go_function: ligase activity [goid 0016874] [evidence IEA]; go_process: fatty acid metabolism [goid 0006631] [evidence NR]; go_process: digestion [goid 0007586] [evidence TAS] [pmid 1531127]; go_process: metabolism [goid 0008152] [e…
PLA2G7	NM_005084.2	475.88	123.44	3.86	6220070	GI_31543409			1109	GGATGTTTCCACTGGGTGATGAAGTATATTCCAGAATTCCTCAGCCCCTC	Homo sapiens phospholipase A2, group VII (platelet-activating factor acetylhydrolase, plasma) (PLA2G7), mRNA.					go_component: 2-acetyl-1-alkylglycerophosphocholine esterase complex [goid 0008247] [evidence IEA]; go_component: extracellular [goid 0005576] [evidence TAS] [pmid 8675689]; go_function: phospholipid binding [goid 0005543] [evidence TAS] [pmid 8675689]; go_function: 1-alkyl-2-acetylglycerophosphocholine esterase activity [goid 0003847] [evidence IEA]; go_function: hydrolase activity [goid 0016787…
F13A1	NM_000129.2	2123.91	551.21	3.85	6510717	GI_9961355			3301	CCTCAGCTTGGCACTCAGGTGCTGAAGGGTAATATGGACTCAGCCTTGCA	Homo sapiens coagulation factor XIII, A1 polypeptide (F13A1), mRNA.					go_component: extracellular [goid 0005576] [evidence TAS] [pmid 2877457]; go_function: blood coagulation factor activity [goid 0003801] [evidence TAS]; go_function: protein-glutamine gamma-glutamyltransferase activity [goid 0003810] [evidence TAS] [pmid 2877456]; go_function: acyltransferase activity [goid 0008415] [evidence IEA]; go_function: calcium ion binding [goid 0005509] [evidence IEA]; go…
LOC388125	XM_370868.1	813.43	211.46	3.85	2190128	GI_41204930			1559	TGTTCACAGGACCCCCATATCTCTTTCCAGACCATTTTTGCATTCCAAGG	Homo sapiens similar to hypothetical LOC237397 (LOC388125), mRNA.
PLEK	NM_002664.1	1170.52	305.81	3.83	940731	GI_4505878			2532	GCCCTCCCTCAATTCCCCTGTAACATTCCTGAAGCTGTTCCCACTCCCAG	Homo sapiens pleckstrin (PLEK), mRNA.					go_function: calcium ion binding [goid 0005509] [evidence TAS] [pmid 2897630]; go_process: intracellular signaling cascade [goid 0007242] [evidence IEA]
CCL5	NM_002985.2	1788.21	470.49	3.8	1570022	GI_22538813			1123	GGGAGGAACACTGCACTCTTAAGCTTCCGCCGTCTCAACCCCTCACAGGA	Homo sapiens chemokine (C-C motif) ligand 5 (CCL5), mRNA.					go_component: extracellular [goid 0005576] [evidence IEA]; go_function: chemokine activity [goid 0008009] [evidence TAS] [pmid 10770925]; go_function: antiviral response protein activity [goid 0003800] [evidence TAS] [pmid 10583963]; go_function: receptor binding [goid 0005102] [evidence E]; go_function: signal transducer activity [goid 0004871] [evidence E]; go_process: response to virus [goid 0…
GPSN2	NM_138501.3	662.15	174.34	3.8	2970053	GI_34222216			459	GTGCACCTCGCCTGCATCTGTCACTCATTCCACTACATCAAGCGCCTGCT	Homo sapiens glycoprotein, synaptic 2 (GPSN2), mRNA.					go_component: integral to membrane [goid 0016021] [evidence IEA]
ALOX5AP	NM_001629.2	3701.99	980.6	3.78	4480575	GI_15718674			733	AGCTCCGCCCCTTGAACATGACCGTGGCCCCAAATTTGCTATTCCCATGC	Homo sapiens arachidonate 5-lipoxygenase-activating protein (ALOX5AP), mRNA.					go_component: integral to membrane [goid 0016021] [evidence IEA]; go_component: membrane fraction [goid 0005624] [evidence NR]; go_function: enzyme activator activity [goid 0008047] [evidence TAS] [pmid 2300173]; go_function: binding [goid 0005488] [evidence TAS] [pmid 2300173]; go_process: leukotriene metabolism [goid 0006691] [evidence NR]; go_process: leukotriene biosynthesis [goid 0019370] [e…
CENTA2	NM_018404.1	1147.19	305.11	3.76	1690112	GI_8923762			2490	GACCACCTGTGAACTCTGTTGGGTGTACTCTGCTAAGTTCTGGGGATGAG	Homo sapiens centaurin, alpha 2 (CENTA2), mRNA.					go_component: nucleus [goid 0005634] [evidence IEA]; go_component: cellular_component unknown [goid 0008372] [evidence ND]; go_function: GTPase activator activity [goid 0005096] [evidence IEA]; go_function: DNA binding [goid 0003677] [evidence IEA]; go_function: molecular_function unknown [goid 0005554] [evidence ND]; go_process: biological_process unknown [goid 0000004] [evidence ND]
STMN2	NM_007029.2	372.48	99.6	3.74	1660082	GI_34850060			567	ACTCCAGGTTGAACTGTCTGGCTGAAGCAAGGGAGGGTCTGGCACGCCCC	Homo sapiens stathmin-like 2 (STMN2), mRNA.					go_component: kinesin complex [goid 0005871] [evidence IEA]; go_component: membrane [goid 0016020] [evidence IEA]; go_component: soluble fraction [goid 0005625] [evidence NAS]; go_component: membrane fraction [goid 0005624] [evidence NAS]; go_function: cytoskeletal anchoring activity [goid 0016343] [evidence NAS]; go_process: intracellular signaling cascade [goid 0007242] [evidence IEA]; go_proce…
PLVAP	NM_031310.1	2644.75	707.55	3.74	2630286	GI_13775237			2218	CCCAACTCCCAGCCCTGCCTGTGGCCCGTTGAAATGTTGGTGGCACTTAA	Homo sapiens plasmalemma vesicle associated protein (PLVAP), mRNA.
G0S2	NM_015714.2	2348.17	628.83	3.73	6110112	GI_20070269			623	CTTCAGAGAAACCGCTGACATCTAGAACTGACCTACCACAAGCATCCACC	Homo sapiens putative lymphocyte G0/G1 switch gene (G0S2), mRNA.					go_component: cellular_component unknown [goid 0008372] [evidence ND]; go_function: molecular_function unknown [goid 0005554] [evidence ND]; go_process: cell growth and/or maintenance [goid 0008151] [evidence IEA]; go_process: regulation of cell cycle [goid 0000074] [evidence NAS] [pmid 1930693]
FCER1G	NM_004106.1	2890.48	774.86	3.73	4730184	GI_4758343			215	GTTTACACGGGCCTGAGCACCAGGAACCAGGAGACTTACGAGACTCTGAA	Homo sapiens Fc fragment of IgE, high affinity I, receptor for; gamma polypeptide (FCER1G), mRNA.					go_component: integral to plasma membrane [goid 0005887] [evidence TAS] [pmid 1535625]; go_component: plasma membrane [goid 0005886] [evidence E] [pmid 1535625]; go_function: receptor signaling protein activity [goid 0005057] [evidence NR]; go_function: transmembrane receptor activity [goid 0004888] [evidence IEA]; go_function: IgE binding [goid 0019863] [evidence IEA]; go_process: immune respons…
HLA-DRB3	NM_022555.3	2242.38	603.49	3.72	2340239	GI_18641371			901	TCCCGCCTGGCTGTTATTCTTCCACGAGAGAGGGCTTTCTCAGGACCTAG	Homo sapiens major histocompatibility complex, class II, DR beta 3 (HLA-DRB3), mRNA.					go_component: integral to plasma membrane [goid 0005887] [evidence NR]; go_function: class II major histocompatibility complex antigen [goid 0003821] [evidence NR]; go_process: signal transduction [goid 0007165] [evidence NR]
XBP1	NM_005080.2	1691.4	459.5	3.68	780397	GI_14110394			1622	GCTTCTGTAAGCAACGGGAACACCTGCTGAGGGGGCTCTTTCCCTCATGT	Homo sapiens X-box binding protein 1 (XBP1), mRNA.					go_component: nucleus [goid 0005634] [evidence IEA]; go_function: DNA binding [goid 0003677] [evidence E] [pmid 1718857]; go_function: transcription factor activity [goid 0003700] [evidence TAS] [pmid 1718857]; go_process: immune response [goid 0006955] [evidence TAS] [pmid 1718857]; go_process: regulation of transcription, DNA-dependent [goid 0006355] [evidence IEA]
CKLFSF7	NM_181472.1	1133.89	308.13	3.68	520541	GI_31657098			1079	GCTTGTCAGTCCGGTCTTAGAGATACCCTCTTTCCTGAAGTGAGGCGTGC	Homo sapiens chemokine-like factor super family 7 (CKLFSF7), transcript variant 2, mRNA.					go_component: membrane [goid 0016020] [evidence IEA]; go_component: synaptic vesicle [goid 0008021] [evidence IEA]; go_component: integral to membrane [goid 0016021] [evidence IEA]; go_function: transporter activity [goid 0005215] [evidence IEA]; go_function: cytokine activity [goid 0005125] [evidence IEA]; go_process: transport [goid 0006810] [evidence IEA]; go_process: chemotaxis [goid 0006935]…
LTF	NM_002343.1	619.69	168.95	3.67	4610484	GI_4505042			2530	GGTGGGGATTGCCCATCCATCTGCTTACAATTCCCTGCTGTCGTCTTAGC	Homo sapiens lactotransferrin (LTF), mRNA.					go_component: extracellular space [goid 0005615] [evidence NR]; go_function: serine-type endopeptidase activity [goid 0004252] [evidence TAS] [pmid 9770539]; go_function: iron ion binding [goid 0005506] [evidence NR]; go_function: ferric iron binding [goid 0008199] [evidence IEA]; go_process: humoral immune response [goid 0006959] [evidence TAS] [pmid 9770539]; go_process: iron ion transport [goi…
BCL2A1	NM_004049.2	564.36	154.1	3.66	7040136	GI_14574570			243	CCTACAGATACCACAACCTGGATCAGGTCCAAGCAAAACGTCCAGAGTGC	Homo sapiens BCL2-related protein A1 (BCL2A1), mRNA.					go_function: apoptosis inhibitor activity [goid 0008189] [evidence TAS] [pmid 8605321]; go_process: anti-apoptosis [goid 0006916] [evidence TAS] [pmid 8605321]; go_process: apoptosis [goid 0006915] [evidence IEA]
TPT1	NM_003295.1	15422.8	4219.22	3.66	450647	GI_4507668			158	GAGATCGCGGACGGGTTGTGCCTGGAGGTGGAGGGGAAGATGGTCAGTAG	Homo sapiens tumor protein, translationally-controlled 1 (TPT1), mRNA.					go_component: cytoplasm [goid 0005737] [evidence IEA]; go_component: extracellular space [goid 0005615] [evidence TAS] [pmid 7542803]; go_function: molecular_function unknown [goid 0005554] [evidence IEA]
ADAMTS9	NM_020249.2	829.91	227.06	3.65	4780711	GI_33624884			3618	AGAGAATTAGACCCCAGGGAGTGACCTCTCTGACTTACCCATCCAACTGC	Homo sapiens a disintegrin-like and metalloprotease (reprolysin type) with thrombospondin type 1 motif, 9 (ADAMTS9), transcript variant 3, mRNA.					go_component: extracellular matrix [goid 0005578] [evidence IEA]; go_function: metallopeptidase activity [goid 0008237] [evidence P] [pmid 10936055]; go_function: tumor suppressor [goid 0008181] [evidence TAS] [pmid 10936055]; go_function: zinc ion binding [goid 0008270] [evidence IEA]; go_function: metalloendopeptidase activity [goid 0004222] [evidence IEA]; go_function: hydrolase activity [goid…
RGC32	NM_014059.1	4150.44	1145.35	3.62	2640324	GI_7662650			581	TCTGCTGCCAGAGGGGACAAAGACGTGCACTCAACCTTCTACCAGGCCAC	Homo sapiens response gene to complement 32 (RGC32), mRNA.					go_component: cytoplasm [goid 0005737] [evidence TAS] [pmid 9756947]; go_function: cell cycle regulator [goid 0003750] [evidence E]; go_process: regulation of CDK activity [goid 0000079] [evidence TAS] [pmid 9756947]
SH3BP1	NM_018957.2	1156.46	319.78	3.62	110148	GI_15147251			2277	GGAGAGGTTTGCCTGCTCCTACGGGACTGATTCTTCTCTTGCCGACATGT	Homo sapiens SH3-domain binding protein 1 (SH3BP1), mRNA.
THBD	NM_000361.2	2605.18	722.67	3.6	1500592	GI_40288292			3397	GGTAGAAAAGGCTAGGTACACAGCTCTAGACACTGCCACACAGGGTCTGC	Homo sapiens thrombomodulin (THBD), mRNA.					go_component: integral to plasma membrane [goid 0005887] [evidence TAS] [pmid 2822087]; go_function: calcium ion binding [goid 0005509] [evidence TAS] [pmid 10336638]; go_function: receptor activity [goid 0004872] [evidence P] [pmid 2822087]; go_function: sugar binding [goid 0005529] [evidence IEA]; go_function: transmembrane receptor activity [goid 0004888] [evidence IEA]; go_process: blood coag…
PRPH	NM_006262.2	649.43	180.63	3.6	4780270	GI_21264344			1647	TCCCCCCTCAGGACAAATCTACTCCAGCCACGATGAGAAGTGGGTGAGCC	Homo sapiens peripherin (PRPH), mRNA.					go_component: intermediate filament [goid 0005882] [evidence TAS] [pmid 1378416]; go_component: kinesin complex [goid 0005871] [evidence IEA]; go_function: structural molecule activity [goid 0005198] [evidence NR] [pmid 1378416]
MARCO	NM_006770.2	729.6	204.01	3.58	3450347	GI_20149581			1498	TGATGCCATTGTCTTCTGCCGCATGCTGGGTTACTCCAAAGGAAGGGCCC	Homo sapiens macrophage receptor with collagenous structure (MARCO), mRNA.					go_component: integral to membrane [goid 0016021] [evidence IEA]; go_component: microfibril [goid 0001527] [evidence IEA]; go_component: integral to plasma membrane [goid 0005887] [evidence P] [pmid 9468508]; go_function: macrophage receptor activity [goid 0008019] [evidence P] [pmid 10331948]; go_function: transmembrane receptor activity [goid 0004888] [evidence P] [pmid 10331948]; go_function: …
SOD2	NM_000636.1	1402.99	392.33	3.58	460402	GI_10835186			518	GGAACAACAGGCCTTATTCCACTGCTGGGGATTGATGTGTGGGAGCACGC	Homo sapiens superoxide dismutase 2, mitochondrial (SOD2), mRNA.					go_component: mitochondrion [goid 0005739] [evidence NR]; go_function: manganese superoxide dismutase activity [goid 0008383] [evidence P]; go_process: response to oxidative stress [goid 0006979] [evidence E]
DKFZP434F0318	NM_030817.1	662.04	185.4	3.57	780047	GI_13540611			4353	GTGGTTGTAGAAGTCTCCCTAAATCAGACATGTCAAGCAATCAGCCAACG	Homo sapiens hypothetical protein DKFZp434F0318 (DKFZP434F0318), mRNA.
SAA1	NM_000331.2	2620.63	734.86	3.57	6290441	GI_40316911			479	ATTCTTTGGCCATGGTGCGGAGGACTCGCTGGCTGATCAGGCTGCCAATG	Homo sapiens serum amyloid A1 (SAA1), transcript variant 1, mRNA.					go_function: high-density lipoprotein [goid 0005321] [evidence NR]; go_process: inflammatory response [goid 0006954] [evidence NR]
SLC15A3	NM_016582.1	1117.08	313.25	3.57	3800632	GI_7706116			1884	CGTCACGGCTCTCCTATTTGTCTGGATCGCTGGACGCTATGAGAGGGCGT	Homo sapiens solute carrier family 15, member 3 (SLC15A3), mRNA.					go_component: membrane [goid 0016020] [evidence IEA]; go_function: transporter activity [goid 0005215] [evidence IEA]; go_process: oligopeptide transport [goid 0006857] [evidence IEA]
IER3	NM_003897.2	2574.63	724.31	3.55	450519	GI_16554595			891	GCTTTGTGGGACTGGTGGAAGCAGGACACCTGGAACTGCGGCAAAGTAGG	Homo sapiens immediate early response 3 (IER3), transcript variant short, mRNA.					go_function: apoptosis inhibitor activity [goid 0008189] [evidence E] [pmid 9703517]; go_process: anti-apoptosis [goid 0006916] [evidence P] [pmid 9703517]; go_process: cell growth and/or maintenance [goid 0008151] [evidence E] [pmid 9196025]; go_process: embryogenesis and morphogenesis [goid 0007345] [evidence E] [pmid 9196025]; go_process: apoptosis [goid 0006915] [evidence E] [pmid 9196025]
ARHGDIB	NM_001175.1	8221.79	2329.35	3.53	4150156	GI_10835001			1134	TTGTGGTTGTTGCTGGCCCAATGAGTCCCTAGTCACATCCCCTGCCAGAG	Homo sapiens Rho GDP dissociation inhibitor (GDI) beta (ARHGDIB), mRNA.					go_component: cytoplasmic vesicle [goid 0016023] [evidence TAS] [pmid 9113980]; go_function: Rho GDP-dissociation inhibitor activity [goid 0005094] [evidence TAS] [pmid 8262133]; go_function: GTPase activator activity [goid 0005096] [evidence IEA]; go_process: negative regulation of cell adhesion [goid 0007162] [evidence TAS] [pmid 9113980]; go_process: Rho protein signal transduction [goid 00072…
CD14	NM_000591.1	2231.99	634.85	3.52	840750	GI_4557416			980	GCTGGAACAGGTGCCTAAAGGACTGCCAGCCAAGCTCAGAGTGCTCGATC	Homo sapiens CD14 antigen (CD14), mRNA.					go_component: plasma membrane [goid 0005886] [evidence TAS] [pmid 9548256]; go_component: extrinsic to membrane [goid 0019898] [evidence NR]; go_function: peptidoglycan recognition activity [goid 0016019] [evidence TAS] [pmid 8798531]; go_function: antibacterial peptide activity [goid 0003797] [evidence NR]; go_function: GPI-anchored membrane-bound receptor [goid 0015025] [evidence NR]; go_proces…
AQP9	NM_020980.2	837.33	238.5	3.51	3440047	GI_11038652			2565	CCACCTCTGGTCTTGCTAAGTCTTGATCTTGCTTCCTGCCAGCACCAAAC	Homo sapiens aquaporin 9 (AQP9), mRNA.					go_component: integral to plasma membrane [goid 0005887] [evidence TAS] [pmid 9514918]; go_function: water channel activity [goid 0015250] [evidence TAS] [pmid 9514918]; go_function: transporter activity [goid 0005215] [evidence IEA]; go_process: water transport [goid 0006833] [evidence TAS] [pmid 9514918]; go_process: small molecule transport [goid 0006832] [evidence TAS] [pmid 9514918]; go_proc…
SLC2A3	NM_006931.1	1540.14	439.37	3.51	6220347	GI_5902089			3618	ATCATGTGAACCCGGGACGCAGGGGTTGCAGTGAGCGGAGATCGCATCAT	Homo sapiens solute carrier family 2 (facilitated glucose transporter), member 3 (SLC2A3), mRNA.					go_component: integral to membrane [goid 0016021] [evidence NR]; go_component: membrane fraction [goid 0005624] [evidence NR]; go_function: glucose transporter activity [goid 0005355] [evidence TAS] [pmid 1695905]; go_function: transporter activity [goid 0005215] [evidence IEA]; go_function: sugar porter activity [goid 0005351] [evidence IEA]; go_process: glucose transport [goid 0015758] [evidenc…
C2	NM_000063.3	640.49	182.73	3.51	3840056	GI_20631970			2353	CCTCTGAATGGCCACCCTTAGACCCTGTGATCCATCCTCTCTCCTAGCTG	Homo sapiens complement component 2 (C2), mRNA.					go_component: complement component C2 complex [goid 0005603] [evidence TAS] [pmid 6199794]; go_component: extracellular space [goid 0005615] [evidence E] [pmid 8621452]; go_function: trypsin activity [goid 0004295] [evidence IEA]; go_function: classical-complement-pathway C3/C5 convertase activity [goid 0003813] [evidence IEA]; go_function: chymotrypsin activity [goid 0004263] [evidence IEA]; go_…
LYN	NM_002350.1	1708.96	487.65	3.5	3390019	GI_4505054			2054	CCTCAGCAGCTGGTAATCTTGCTCTGCTTGACAACATCTGAGTGCAGCCG	Homo sapiens v-yes-1 Yamaguchi sarcoma viral related oncogene homolog (LYN), mRNA.					go_component: peripheral plasma membrane protein [goid 0000157] [evidence E]; go_function: protein-tyrosine kinase activity [goid 0004713] [evidence P] [pmid 3561390]; go_function: receptor signaling protein tyrosine kinase activity [goid 0004716] [evidence TAS] [pmid 10748115]; go_function: ATP binding [goid 0005524] [evidence IEA]; go_function: transferase activity [goid 0016740] [evidence IEA]…
TNFRSF21	NM_014452.3	556.48	158.96	3.5	4610053	GI_23238206			3519	AAAGGTGGCGTGGACTCCCTTTGTGTGGGTGGGGTTTGTGGGTAGTGGTG	Homo sapiens tumor necrosis factor receptor superfamily, member 21 (TNFRSF21), mRNA.
ZBTB7	NM_015898.2	570.97	163.44	3.49	4920465	GI_40549452			1575	TTCGTCCGCTCCGACCACCTGCACAGACACCTCAAGAAAGACGGCTGCAA	Homo sapiens zinc finger and BTB domain containing 7 (ZBTB7), mRNA.					go_component: nucleus [goid 0005634] [evidence IEA]; go_function: protein binding [goid 0005515] [evidence IEA]; go_function: DNA binding [goid 0003677] [evidence IEA]; go_process: regulation of transcription, DNA-dependent [goid 0006355] [evidence IEA]
COTL1	NM_021149.2	3635.66	1044.87	3.48	3120181	GI_23510452			1568	CCTGGGCTCACAGCACCCCAAAAGCCTGTGGCTTCAGTCCTGCGTCTGCA	Homo sapiens coactosin-like 1 (Dictyostelium) (COTL1), mRNA.					go_component: cytoskeleton [goid 0005856] [evidence IEA]; go_component: intracellular [goid 0005622] [evidence IEA]; go_component: cellular_component unknown [goid 0008372] [evidence ND]; go_component: actin cytoskeleton [goid 0015629] [evidence P] [pmid 10051563]; go_function: protein binding [goid 0005515] [evidence E] [pmid 10051563]; go_function: actin binding [goid 0003779] [evidence IDA] [p…
SLCO2A1	NM_005630.1	866.53	249.92	3.47	3120619	GI_5032094			3831	GGTTCTGCTTGGAAAATGATGCCCTGCAACTAACCCTGGTCTTTCCCATG	Homo sapiens solute carrier organic anion transporter family, member 2A1 (SLCO2A1), mRNA.					go_component: membrane fraction [goid 0005624] [evidence TAS] [pmid 8787677]; go_component: integral to plasma membrane [goid 0005887] [evidence TAS] [pmid 8787677]; go_function: lipid transporter activity [goid 0005319] [evidence TAS] [pmid 8787677]; go_process: lipid transport [goid 0006869] [evidence TAS] [pmid 8787677]
MS4A1	NM_021950.2	386.01	111.83	3.45	60593	GI_23110986			1581	GAGTTACCACACCCCATGAGGGAAGCTCTAAATAGCCAACACCCATCTGT	Homo sapiens membrane-spanning 4-domains, subfamily A, member 1 (MS4A1), transcript variant 3, mRNA.					go_component: integral to plasma membrane [goid 0005887] [evidence TAS] [pmid 2448768]; go_function: calcium channel activity [goid 0005262] [evidence E]; go_function: receptor signaling protein activity [goid 0005057] [evidence NR]; go_process: humoral immune response [goid 0006959] [evidence P] [pmid 2448768]; go_process: G-protein coupled receptor protein signaling pathway [goid 0007186] [evid…
CD53	NM_000560.2	1658.23	482.63	3.44	6400112	GI_21237756			1186	GGGAGTTCTGGGGCCAGGCTCACTGGACCATTGTCACAACCCTCTGTTTC	Homo sapiens CD53 antigen (CD53), mRNA.					go_component: integral to plasma membrane [goid 0005887] [evidence NR]; go_component: plasma membrane [goid 0005886] [evidence P]; go_process: signal transduction [goid 0007165] [evidence NR] [pmid 8404042]; go_process: antimicrobial humoral response (sensu Invertebrata) [goid 0006960] [evidence NR]; go_process: antimicrobial humoral response (sensu Vertebrata) [goid 0019735] [evidence NR]
CHI3L1	NM_001276.1	363.38	105.96	3.43	2190497	GI_4557017			1582	TCCCTGCCCCCTAGCCCTCCTTATCAAAGGACACCATTTTGGCAAGCTCT	Homo sapiens chitinase 3-like 1 (cartilage glycoprotein-39) (CHI3L1), mRNA.					go_component: extracellular matrix [goid 0005578] [evidence TAS] [pmid 8245017]; go_component: extracellular space [goid 0005615] [evidence TAS] [pmid 8245017]; go_function: extracellular matrix glycoprotein [goid 0005207] [evidence TAS] [pmid 8245017]; go_function: hydrolase activity [goid 0016787] [evidence IEA]; go_function: extracellular matrix structural constituent [goid 0005201] [evidence …
DDX5	NM_004396.2	3128.25	912.91	3.43	6510446	GI_13514826			1595	CGAAGACAGAGGTTCAGGTCGTTCCAGGGGTAGAGGAGGCATGAAGGATG	Homo sapiens DEAD (Asp-Glu-Ala-Asp) box polypeptide 5 (DDX5), mRNA.					go_component: nucleus [goid 0005634] [evidence NAS] [pmid 2451786]; go_function: ATP binding [goid 0005524] [evidence IEA]; go_function: RNA helicase activity [goid 0003724] [evidence NAS] [pmid 1996094]; go_function: ATP dependent helicase activity [goid 0008026] [evidence IEA]; go_function: RNA binding [goid 0003723] [evidence IEA]; go_process: cell growth [goid 0016049] [evidence NAS] [pmid 24…
DOCK2	NM_004946.1	1323.36	386.97	3.42	2030026	GI_31377467			5780	GAATGCCTTCTCCCAGTGTGCTCTCCCCAACATCCTAGGCACAGCTTTCA	Homo sapiens dedicator of cytokinesis 2 (DOCK2), mRNA.					go_component: cytoplasm [goid 0005737] [evidence P]; go_component: membrane [goid 0016020] [evidence IEA]; go_component: cytoskeleton [goid 0005856] [evidence IEA]; go_function: GTPase activator activity [goid 0005096] [evidence E]; go_process: small GTPase mediated signal transduction [goid 0007264] [evidence E]
COL1A1	NM_000088.2	445.35	130.87	3.4	580132	GI_14719826			5204	AGAAACATCGGATTTGGGGAACGCGTGTCATCCCTTGTGCCGCAGGCTGG	Homo sapiens collagen, type I, alpha 1 (COL1A1), mRNA.					go_component: collagen type I [goid 0005584] [evidence NR]; go_component: collagen [goid 0005581] [evidence IEA]; go_component: microfibril [goid 0001527] [evidence IEA]; go_function: structural constituent of bone [goid 0008147] [evidence NR]; go_function: collagen [goid 0005202] [evidence NR]; go_function: extracellular matrix structural constituent [goid 0005201] [evidence IEA]; go_process: ep…
DDIT4	NM_019058.1	693.56	204.15	3.4	6660451	GI_9506686			1304	GGTCGGAGGTCGTGGAGGTGGTTTGTGTATCTTACTGGTCTGAAGGGACC	Homo sapiens DNA-damage-inducible transcript 4 (DDIT4), mRNA.
FLJ21438	XM_029084.5	753.27	222.65	3.38	5910673	GI_29742588			3213	AGTGGGGAGTGGAGCTGCTGGTCCCAACCACTCTGGCAGTATGAAGTTGC	Homo sapiens hypothetical protein FLJ21438 (FLJ21438), mRNA.
ITGAM	NM_000632.2	760.07	225.03	3.38	5220546	GI_6006013			4386	GGTTTCCTTCAGACAGATTCCAGGCGATGTGCAAGTGTATGCACGTGTGC	Homo sapiens integrin, alpha M (complement component receptor 3, alpha; also known as CD11b (p170), macrophage antigen alpha polypeptide) (ITGAM), mRNA.					go_component: integrin complex [goid 0008305] [evidence P] [pmid 2563162]; go_function: cell adhesion receptor activity [goid 0004895] [evidence P] [pmid 2563162]; go_process: cell adhesion [goid 0007155] [evidence P] [pmid 2563162]
PSMB8	NM_148919.2	434.17	128.62	3.38	510121	GI_34335278			98	CCCGGTTGCGGGAAGCGGGCGTCGCTCGGACCCAGGACACTACAGTTTCT	Homo sapiens proteasome (prosome, macropain) subunit, beta type, 8 (large multifunctional protease 7) (PSMB8), transcript variant 2, mRNA.					go_component: 26S proteasome [goid 0005837] [evidence TAS] [pmid 8666937]; go_component: proteasome core complex (sensu Eukarya) [goid 0005839] [evidence IEA]; go_component: cytosol [goid 0005829] [evidence IEA]; go_function: peptidase activity [goid 0008233] [evidence IEA]; go_function: proteasome endopeptidase activity [goid 0004299] [evidence IEA]; go_function: endopeptidase activity [goid 000…
HN1	NM_016185.1	903.13	267.67	3.37	5290300	GI_7705876			546	AGTCCAGCCTCGTCTTGGGTTAGCTCTGACTGTCCTGAACGCTGTCGTTC	Homo sapiens hematological and neurological expressed 1 (HN1), mRNA.
SAT	NM_002970.1	5159.53	1530.62	3.37	6400717	GI_4506788			666	GGCAACAGAGGAGTGAGGAGTGCTGCTGTAGATGACAACCTCCATTCTAT	Homo sapiens spermidine/spermine N1-acetyltransferase (SAT), mRNA.					go_function: diamine N-acetyltransferase activity [goid 0004145] [evidence TAS] [pmid 1985966]; go_function: acyltransferase activity [goid 0008415] [evidence IEA]; go_function: transferase activity [goid 0016740] [evidence IEA]
BHLHB2	NM_003670.1	3882.76	1154.14	3.36	2120397	GI_4503298			2510	GGTCCAGAGTACTTGTTTTCCCGATGTGTCCAGCCAGCTCCGCAGCAGCT	Homo sapiens basic helix-loop-helix domain containing, class B, 2 (BHLHB2), mRNA.					go_component: nucleus [goid 0005634] [evidence NAS] [pmid 9240428]; go_function: transcription factor activity [goid 0003700] [evidence NAS] [pmid 9240428]; go_process: regulation of transcription, DNA-dependent [goid 0006355] [evidence NAS] [pmid 9240428]
CSF1R	NM_005211.2	4250.45	1266.15	3.36	6290692	GI_27262658			3881	GGCCACACCAAGCAGGAAGCACAAACTCCCCCAAGCTGACTCATCCTAAC	Homo sapiens colony stimulating factor 1 receptor, formerly McDonough feline sarcoma viral (v-fms) oncogene homolog (CSF1R), mRNA.					go_component: integral to plasma membrane [goid 0005887] [evidence TAS] [pmid 2421165]; go_component: plasma membrane [goid 0005886] [evidence P] [pmid 2421165]; go_function: macrophage colony stimulating factor receptor activity [goid 0005011] [evidence TAS] [pmid 8981357]; go_function: ATP binding [goid 0005524] [evidence IEA]; go_function: receptor activity [goid 0004872] [evidence IEA]; go_fu…
C20orf59	NM_022082.2	727.84	216.96	3.35	3120373	GI_31542262			2432	CTGGCGTTCTTTCTACCTCCCTTTTCGTTGCCTGAGGAGCTGGTGGTTTC	Homo sapiens chromosome 20 open reading frame 59 (C20orf59), mRNA.
LOC283663	XM_378514.1	752.8	224.96	3.35	4050372	GI_42660461			2402	AATGCGGGTGAAGACCAGATTTCTTGCACATGGCGGTGACGGGATGCTCC	Homo sapiens hypothetical protein LOC283663 (LOC283663), mRNA.
CTSC	NM_001814.2	1001.22	300.43	3.33	3450095	GI_22538438			1345	CAGCCTCTGGGATGGATTACTGGATTGTTAAAAACAGCTGGGGCACCGGC	Homo sapiens cathepsin C (CTSC), transcript variant 1, mRNA.					go_component: lysosome [goid 0005764] [evidence NR]; go_function: cysteine-type endopeptidase activity [goid 0004197] [evidence IEA]; go_function: dipeptidyl-peptidase I activity [goid 0004214] [evidence IEA]; go_function: hydrolase activity [goid 0016787] [evidence IEA]; go_process: proteolysis and peptidolysis [goid 0006508] [evidence NR]; go_process: immune response [goid 0006955] [evidence TA…
ANGPTL4	NM_016109.2	1298.83	392.52	3.31	5130671	GI_21536395			1768	GGGACACAAGCAGGCGCCAATGGTATCTGGGCGGAGCTCACAGAGTTCTT	Homo sapiens angiopoietin-like 4 (ANGPTL4), transcript variant 2, mRNA.					go_component: kinesin complex [goid 0005871] [evidence IEA]
AXUD1	NM_033027.2	3037.73	920.44	3.3	5890670	GI_17136074			3107	GGCCTTGCCAGCCTGTGTGCTTGTGGGAACACCTTGTACCTGAGCTTACA	Homo sapiens AXIN1 up-regulated 1 (AXUD1), mRNA.					go_component: nucleus [goid 0005634] [evidence IEA]; go_process: apoptosis [goid 0006915] [evidence IEA]
AIF1	NM_032955.1	2127.38	645.54	3.3	2450064	GI_14574565			204	TAATTGGAGAGGTGTCCAGTGGCTCCGGGGAGACGTTCAGCTACCCTGAC	Homo sapiens allograft inflammatory factor 1 (AIF1), transcript variant 1, mRNA.					go_component: nucleus [goid 0005634] [evidence P] [pmid 9614071]; go_process: cell cycle arrest [goid 0007050] [evidence E] [pmid 9614071]; go_process: negative regulation of cell proliferation [goid 0008285] [evidence E] [pmid 9614071]; go_process: response to stress [goid 0006950] [evidence E] [pmid 9614071]; go_process: inflammatory response [goid 0006954] [evidence E] [pmid 8912632]
SH3BGRL3	NM_031286.2	7707.12	2338.77	3.3	5720152	GI_42476331			816	CCAAAGGCCCCGCAGTCCCTCTCCCAGGAGGACCCTAGAGGCAATTAAAT	Homo sapiens SH3 domain binding glutamic acid-rich protein like 3 (SH3BGRL3), mRNA.					go_component: nucleus [goid 0005634] [evidence IEA]
LILRB3	NM_006864.1	871.97	264.62	3.3	4050195	GI_5803059			2063	CCATGAGGAGACGCTGGGAACTTGTGGGACTCACCTGACTCAAAGATGAC	Homo sapiens leukocyte immunoglobulin-like receptor, subfamily B (with TM and ITIM domains), member 3 (LILRB3), mRNA.					go_component: integral to plasma membrane [goid 0005887] [evidence TAS] [pmid 9278324]; go_component: integral to membrane [goid 0016021] [evidence IEA]; go_function: defense/immunity protein activity [goid 0003793] [evidence TAS] [pmid 9278324]; go_function: transmembrane receptor activity [goid 0004888] [evidence TAS] [pmid 9278324]; go_function: receptor activity [goid 0004872] [evidence IEA] …
F2R	NM_001992.2	606.4	184.43	3.29	6660112	GI_6031164			2728	ACCCATTATGCGCTGTGGCCACTCCAATAGGTGCTGAGTGTACAGAGTGG	Homo sapiens coagulation factor II (thrombin) receptor (F2R), mRNA.					go_component: Golgi apparatus [goid 0005794] [evidence TAS] [pmid 7961693]; go_component: integral to plasma membrane [goid 0005887] [evidence TAS] [pmid 1672265]; go_component: plasma membrane [goid 0005886] [evidence E]; go_function: thrombin receptor activity [goid 0015057] [evidence TAS] [pmid 9038223]; go_function: receptor binding [goid 0005102] [evidence TAS] [pmid 1672265]; go_function: r…
IRF2BP2	NM_182972.1	439.72	133.88	3.28	5900021	GI_33667027			1373	CACTCCACTACCAGGAGGAATAGCAACAGTCCGCCCTCTCCGTCCTCTAT	Homo sapiens interferon regulatory factor 2 binding protein 2 (IRF2BP2), mRNA.
CD209	NM_021155.2	1065.56	325.08	3.28	50184	GI_22095359			4193	ACTTGGAGAGACAGATTTGGGCCAGACTCCTGTGTCCTTGCTTGGCTGCC	Homo sapiens CD209 antigen (CD209), mRNA.
LILRB2	NM_005874.1	990.11	302.24	3.28	2320040	GI_5031910			2096	GACCATGAGGAGATGCTGGGAACTTTGGGACTCACTTGATTCTGCAGTCG	Homo sapiens leukocyte immunoglobulin-like receptor, subfamily B (with TM and ITIM domains), member 2 (LILRB2), mRNA.					go_component: membrane fraction [goid 0005624] [evidence TAS] [pmid 9079806]; go_component: integral to plasma membrane [goid 0005887] [evidence TAS] [pmid 9079806]; go_component: integral to membrane [goid 0016021] [evidence IEA]; go_function: defense/immunity protein activity [goid 0003793] [evidence TAS] [pmid 9382880]; go_function: receptor activity [goid 0004872] [evidence IEA] [pmid 9382880…
CD22	NM_001771.1	530.56	162.12	3.27	450575	GI_4502650			3132	TACGTATCAGCGGCCCCTTGACTCTGGGGACTCCGGGTTTGAGATGGACA	Homo sapiens CD22 antigen (CD22), mRNA.					go_component: integral to plasma membrane [goid 0005887] [evidence NR]; go_function: cell adhesion molecule activity [goid 0005194] [evidence IEA]; go_function: lectin [goid 0005530] [evidence IEA]; go_function: sugar binding [goid 0005529] [evidence IEA]; go_process: cell adhesion [goid 0007155] [evidence NR] [pmid 7925291]; go_process: antimicrobial humoral response (sensu Invertebrata) [goid 0…
EMILIN2	NM_032048.1	814.98	250.02	3.26	6020142	GI_14042987			3844	ACTTAACCTGCTCAGGCGGGCCTTCGCCCAGCTGCAAATAGGGATGCGTT	Homo sapiens elastin microfibril interfacer 2 (EMILIN2), mRNA.					go_component: extracellular [goid 0005576] [evidence IDA] [pmid 11278945]; go_component: extracellular matrix [goid 0005578] [evidence IEA]; go_function: protein binding [goid 0005515] [evidence IPI] [pmid 11278945]; go_function: extracellular matrix constituent conferring elasticity activity [goid 0030023] [evidence NAS] [pmid 11278945]; go_function: cell adhesion molecule activity [goid 0005194…
BIRC3	NM_001165.3	1708.19	527.28	3.24	6840673	GI_33946283			1000	AAAAGCCCAACGTCTGTGAGATCCAGGAAACCATGCTTGCAAACCACTGG	Homo sapiens baculoviral IAP repeat-containing 3 (BIRC3), transcript variant 1, mRNA.					go_component: intracellular [goid 0005622] [evidence IEA]; go_function: apoptosis inhibitor activity [goid 0008189] [evidence TAS] [pmid 8548810]; go_process: anti-apoptosis [goid 0006916] [evidence TAS] [pmid 8552191]; go_process: cell surface receptor linked signal transduction [goid 0007166] [evidence TAS] [pmid 8548810]; go_process: apoptosis [goid 0006915] [evidence IEA]
GZMK	NM_002104.1	510.66	157.99	3.23	2120056	GI_4504234			685	GGGCCCCTTGATCTGTAAAGGTGTCTTCCACGCTATAGTCTCTGGAGGTC	Homo sapiens granzyme K (serine protease, granzyme 3; tryptase II) (GZMK), mRNA.					go_component: cytoplasm [goid 0005737] [evidence NR]; go_function: serine-type peptidase activity [goid 0008236] [evidence E] [pmid 8656064]; go_function: trypsin activity [goid 0004295] [evidence IEA]; go_function: chymotrypsin activity [goid 0004263] [evidence IEA]; go_function: hydrolase activity [goid 0016787] [evidence IEA]; go_process: proteolysis and peptidolysis [goid 0006508] [evidence I…
TPM4	NM_003290.1	3309.81	1032.14	3.21	6100041	GI_4507650			1845	TGACCCACTCAGCAGGAATATGGTGGAGTTCAGTCCAATTCAGGTCAGCC	Homo sapiens tropomyosin 4 (TPM4), mRNA.					go_component: muscle thin filament tropomyosin [goid 0005862] [evidence TAS] [pmid 8641132]; go_component: kinesin complex [goid 0005871] [evidence IEA]; go_component: cytoskeleton [goid 0005856] [evidence IEA]; go_function: structural constituent of muscle [goid 0008307] [evidence TAS] [pmid 8641132]; go_function: actin binding [goid 0003779] [evidence IEA]; go_process: muscle development [goid …
SNX10	NM_013322.2	694.25	217.35	3.19	6400025	GI_23111022			2342	GTAAAGTTCATGCCATCCAGGCATTTAAGAGCGATCCTCATCCCTTCAGC	Homo sapiens sorting nexin 10 (SNX10), mRNA.
HEM1	NM_005337.2	496.31	155.42	3.19	6520097	GI_34485726			3600	CAATCCAGGGCTGAGAAATCGTAGAGCAGTGAGGCAGGCTGGGAGCATGG	Homo sapiens hematopoietic protein 1 (HEM1), mRNA.					go_component: membrane fraction [goid 0005624] [evidence TAS] [pmid 1932118]; go_component: integral to plasma membrane [goid 0005887] [evidence TAS] [pmid 1932118]
NFIL3	NM_005384.1	1198.16	376.9	3.18	5130372	GI_4885516			1172	CCTCTGCCTTGCCACACAAGCTCCGGATCAAAGCCAAAGCCATGCAGATC	Homo sapiens nuclear factor, interleukin 3 regulated (NFIL3), mRNA.					go_component: nucleus [goid 0005634] [evidence TAS] [pmid 7565758]; go_function: transcription co-repressor activity [goid 0003714] [evidence TAS] [pmid 1620116]; go_function: DNA binding [goid 0003677] [evidence E] [pmid 1620116]; go_function: transcription factor activity [goid 0003700] [evidence TAS] [pmid 7565758]; go_process: transcription from Pol II promoter [goid 0006366] [evidence TAS] […
CD48	NM_001778.2	1067.99	336.62	3.17	2470195	GI_21361570			818	GGTGATCATGCTCCTCACCAGGACAGAGACTGTATAGGCTGACCAGAAGC	Homo sapiens CD48 antigen (B-cell membrane protein) (CD48), mRNA.					go_component: integral to plasma membrane [goid 0005887] [evidence TAS] [pmid 1693656]; go_component: plasma membrane [goid 0005886] [evidence P] [pmid 2828034]; go_function: lymphocyte antigen [goid 0005557] [evidence NR]; go_function: protein binding [goid 0005515] [evidence IPI] [pmid 12356317]; go_process: defense response [goid 0006952] [evidence TAS] [pmid 2828034]
SAMSN1	NM_022136.2	448.01	141.47	3.17	3710402	GI_21361921			1365	CACAGTTAGATGACTGCCCAAGGGACTCTGGTTGCTATATCTCATCAGGA	Homo sapiens SAM domain, SH3 domain and nuclear localisation signals, 1 (SAMSN1), mRNA.
HLA-DPB1	NM_002121.4	17091.2	5403.32	3.16	1940072	GI_24797075			1013	CTCACTGGGCCTCCAACCATGTTCCCTTCTTCTTAGCACCACAAATAATC	Homo sapiens major histocompatibility complex, class II, DP beta 1 (HLA-DPB1), mRNA.					go_function: class II major histocompatibility complex antigen [goid 0003821] [evidence E] [pmid 8105536]; go_process: perception of pest/pathogen/parasite [goid 0009596] [evidence E] [pmid 8105536]; go_process: pathogenesis [goid 0009405] [evidence E] [pmid 8105536]
CORO1A	NM_007074.1	516.81	163.74	3.16	2480114	GI_5902133			1272	CCCTCAAGGATGGCTACGTACCCCCAAAGAGCCGGGAGCTGAGGGTCAAC	Homo sapiens coronin, actin binding protein, 1A (CORO1A), mRNA.					go_component: lysosomal membrane [goid 0005765] [evidence TAS] [pmid 10338208]; go_component: kinesin complex [goid 0005871] [evidence IEA]; go_component: actin cytoskeleton [goid 0015629] [evidence TAS] [pmid 9778037]; go_function: actin binding [goid 0003779] [evidence NR]; go_function: structural molecule activity [goid 0005198] [evidence TAS] [pmid 9778037]; go_process: transport [goid 000681…
STK10	NM_005990.1	742.25	235.69	3.15	6660176	GI_5174700			4115	AGATGGACTCCTGCTGGGCCTTCGGGGTCTCAGTTGGCTTCCCCCAGATT	Homo sapiens serine/threonine kinase 10 (STK10), mRNA.					go_function: protein serine/threonine kinase activity [goid 0004674] [evidence E]; go_process: protein amino acid phosphorylation [goid 0006468] [evidence E]
URP2	NM_031471.4	733.63	233.81	3.14	6510047	GI_34222247			2289	AGCTCATGTGGTGCCCCCTTTCCTTGTCTGAGTGGCTGAGGCTGATACCC	Homo sapiens UNC-112 related protein 2 (URP2), transcript variant URP2SF, mRNA.					go_component: cytoskeleton [goid 0005856] [evidence IEA]
C1QA	NM_015991.1	4773.76	1522.79	3.13	5550161	GI_7705752			781	TCTCTGGCTTCCATGCTCCGCCTGTAAAATGGGGGCGCTATTGCTTCAGC	Homo sapiens complement component 1, q subcomponent, alpha polypeptide (C1QA), mRNA.					go_component: complement component C1q complex [goid 0005602] [evidence TAS] [pmid 9461517]; go_component: microfibril [goid 0001527] [evidence IEA]; go_component: nucleus [goid 0005634] [evidence IEA]; go_function: complement activity [goid 0003811] [evidence TAS] [pmid 9461517]; go_function: DNA binding [goid 0003677] [evidence IEA]; go_process: complement activation [goid 0006956] [evidence E]…
GRINA	XM_291268.3	367.5	117.33	3.13	4150039	GI_37552421			772	GTGGGCATCACCACAGCCGTCTGCTTCACCGTCGTCATCTTCTCCATGCA	Homo sapiens glutamate receptor, ionotropic, N-methyl D-asparate-associated protein 1 (glutamate binding) (GRINA), mRNA.
CD19	NM_001770.3	421.64	134.97	3.12	6100594	GI_32481214			1722	GGTGGCCAGCCTGGATCTCCTCAAGTCCCCAAGATTCACACCTGACTCTG	Homo sapiens CD19 antigen (CD19), mRNA.					go_component: integral to plasma membrane [goid 0005887] [evidence TAS] [pmid 2472450]; go_component: plasma membrane [goid 0005886] [evidence E] [pmid 2472450]; go_function: receptor signaling protein activity [goid 0005057] [evidence TAS]; go_process: cell surface receptor linked signal transduction [goid 0007166] [evidence TAS]; go_process: cellular defense response [goid 0006968] [evidence TA…
REL	NM_002908.1	490.74	157.43	3.12	4730390	GI_4506472			1778	GACAGCTCCATCAGATGTCCTCTTCCAGTATGTCAGCAGGCGCCAATTCC	Homo sapiens v-rel reticuloendotheliosis viral oncogene homolog (avian) (REL), mRNA.					go_component: nucleus [goid 0005634] [evidence IEA]; go_function: transcription factor activity [goid 0003700] [evidence NR] [pmid 8423996]; go_process: transcription from Pol II promoter [goid 0006366] [evidence NR]; go_process: cell growth and/or maintenance [goid 0008151] [evidence IEA]; go_process: regulation of transcription, DNA-dependent [goid 0006355] [evidence IEA]
MPEG1	XM_166227.4	1150.83	370.86	3.1	4120215	GI_42659661			4230	AGGCTCTGCCTTCCAAGTCCTGGGTTCCTAACTGGTGACCTTAGCCTGGG	Homo sapiens macrophage expressed gene 1 (MPEG1), mRNA.
LOXL2	NM_002318.1	667.22	216.23	3.09	670215	GI_4505010			3313	GGGTTTTTGATTCAACGGTGCTATAACCAGGGTCCTGGGTGACAGGGCGC	Homo sapiens lysyl oxidase-like 2 (LOXL2), mRNA.					go_component: membrane [goid 0016020] [evidence IEA]; go_component: extracellular space [goid 0005615] [evidence TAS] [pmid 9079631]; go_function: electron transporter activity [goid 0005489] [evidence TAS] [pmid 9079631]; go_function: protein-lysine 6-oxidase activity [goid 0004720] [evidence IEA]; go_function: scavenger receptor activity [goid 0005044] [evidence IEA]; go_function: copper ion bi…
ASC	NM_145183.1	1970.24	639.45	3.08	50195	GI_22035621			651	CTCCTTCCCAGCAACACTCCGGTCAGCCCCTGGCAATCCCACCAAATCAT	Homo sapiens apoptosis-associated speck-like protein containing a CARD (ASC), transcript variant 3, mRNA.					go_component: intracellular [goid 0005622] [evidence IEA]; go_function: apoptosis regulator activity [goid 0016329] [evidence IEA]; go_process: induction of apoptosis [goid 0006917] [evidence TAS] [pmid 10567338]; go_process: cell growth and/or maintenance [goid 0008151] [evidence IEA]; go_process: negative regulation of cell cycle [goid 0045786] [evidence IEA]; go_process: apoptosis [goid 000691…
NPY	NM_000905.2	350.05	113.9	3.07	540072	GI_31542152			345	CCCAGAACTCGGCTTGAAGACCCTGCAATGTGGTGATGGGAAATGAGACT	Homo sapiens neuropeptide Y (NPY), mRNA.					go_component: cell [goid 0005623] [evidence TAS] [pmid 2444979]; go_component: extracellular [goid 0005576] [evidence IEA]; go_function: calcium channel regulator activity [goid 0005246] [evidence TAS] [pmid 8132547]; go_function: neuropeptide hormone activity [goid 0005184] [evidence TAS] [pmid 2427515]; go_function: G-protein coupled receptor activity [goid 0004930] [evidence TAS] [pmid 1321422…
FCGR2A	NM_021642.1	1258.1	410.6	3.06	2350082	GI_11056051			1756	GCCCTCTCTGTGGATCCCTACTGCTGGTTTCTGCCTTCTCCATGCTGAGA	Homo sapiens Fc fragment of IgG, low affinity IIa, receptor for (CD32) (FCGR2A), mRNA.					go_component: integral to membrane [goid 0016021] [evidence IEA]; go_component: plasma membrane [goid 0005886] [evidence NR] [pmid 2139735]; go_function: receptor signaling protein activity [goid 0005057] [evidence NR]; go_function: receptor activity [goid 0004872] [evidence IEA]; go_function: IgG binding [goid 0019864] [evidence IEA]; go_process: immune response [goid 0006955] [evidence NR]
PRDM1	NM_182907.1	489.33	160.21	3.05	3390273	GI_33946273			4233	GGGAAACCCAAGAGCCTTACTGGTCTTCTGTAACTTCCAAGACTGACAGC	Homo sapiens PR domain containing 1, with ZNF domain (PRDM1), transcript variant 2, mRNA.					go_component: nucleus [goid 0005634] [evidence IEA]; go_function: tumor suppressor [goid 0008181] [evidence TAS] [pmid 8921366]; go_function: transcription factor activity [goid 0003700] [evidence TAS] [pmid 1851123]; go_process: cell growth and/or maintenance [goid 0008151] [evidence TAS] [pmid 8921366]; go_process: regulation of transcription, DNA-dependent [goid 0006355] [evidence IEA]; go_pro…
LOC338773	NM_181724.1	799.83	262.33	3.05	6860273	GI_32171198			2245	TGGAACTCTTCCTGTCTGGCCTCCAAAGCAGCCTAGAAGCTGAGGGGCTG	Homo sapiens hypothetical protein LOC338773 (LOC338773), mRNA.
MIDN	XM_028067.6	1512.1	496.91	3.04	2350707	GI_37552316			2989	GTGGGCAGGGAGGGGTCCCAGAGGGTAGAGCTCAAGGATTTTGGGTTTTG	Homo sapiens midnolin (MIDN), mRNA.
UBE2L6	NM_004223.3	349.26	115.08	3.03	5720270	GI_38157980			73	GGGTGCCACACACTCGGTCCCGACATGATGGCGAGCATGCGAGTGGTGAA	Homo sapiens ubiquitin-conjugating enzyme E2L 6 (UBE2L6), transcript variant 1, mRNA.					go_function: ubiquitin conjugating enzyme activity [goid 0004840] [evidence TAS] [pmid 9153201]; go_function: ubiquitin-protein ligase activity [goid 0004842] [evidence TAS] [pmid 9153201]; go_function: ligase activity [goid 0016874] [evidence IEA]; go_process: protein modification [goid 0006464] [evidence TAS] [pmid 9153201]; go_process: ubiquitin cycle [goid 0006512] [evidence IEA]
FASN	NM_004104.4	694.3	229.17	3.03	5860133	GI_41872630			8407	TGGTAAAAATGCTGCTCTCAGCCTCCCACAATTAAACCGCATGTGATCTC	Homo sapiens fatty acid synthase (FASN), mRNA.					go_function: alcohol dehydrogenase activity, zinc-dependent [goid 0004024] [evidence IEA]; go_function: S-adenosylmethionine-dependent methyltransferase activity [goid 0008757] [evidence IEA]; go_function: zinc ion binding [goid 0008270] [evidence IEA]; go_function: [acyl-carrier protein] S-malonyltransferase activity [goid 0004314] [evidence IEA]; go_function: oxidoreductase activity [goid 00164…
MS4A7	NM_021201.3	800.26	264.22	3.03	4060088	GI_23110999			773	GCTCTACTCCAACAACCCTGGGAGTTCATTTTCCTCGACCCAGTCACAAG	Homo sapiens membrane-spanning 4-domains, subfamily A, member 7 (MS4A7), mRNA.					go_component: integral to membrane [goid 0016021] [evidence IEA]; go_function: receptor activity [goid 0004872] [evidence IEA]
PSCD4	NM_013385.2	924.75	305.56	3.03	6770433	GI_8670549			3040	CTGTCCTGCTCCTGGGATGCACTGGCTACTCCCTTAGTCTACTCCCTTCC	Homo sapiens pleckstrin homology, Sec7 and coiled-coil domains 4 (PSCD4), mRNA.					go_function: ARF guanyl-nucleotide exchange factor activity [goid 0005086] [evidence TAS] [pmid 10652308]
FKBP11	NM_016594.1	913.81	302.04	3.03	5910059	GI_7706130			563	TGGTGCCAGCCCTCCTGGGCCTCATTGGGTATCACCTATACAGAAAGGCC	Homo sapiens FK506 binding protein 11, 19 kDa (FKBP11), mRNA.					go_function: cyclophilin [goid 0004600] [evidence IEA]; go_function: isomerase activity [goid 0016853] [evidence IEA]; go_function: FK506-sensitive peptidyl-prolyl cis-trans isomerase [goid 0030051] [evidence IEA]; go_function: cyclophilin-type peptidyl-prolyl cis-trans isomerase activity [goid 0042027] [evidence IEA]; go_function: peptidyl-prolyl cis-trans isomerase activity [goid 0003755] [evid…
LSP1	NM_002339.1	716.99	237.2	3.02	1410463	GI_10880978			1357	CCCCACCCAGCTCCGCTTCTTGTTACTTGGGGGAGGAAAGAAACTCCTGA	Homo sapiens lymphocyte-specific protein 1 (LSP1), mRNA.					go_component: actin cytoskeleton [goid 0015629] [evidence TAS] [pmid 8274738]; go_function: actin binding [goid 0003779] [evidence TAS] [pmid 8274738]; go_function: signal transducer activity [goid 0004871] [evidence IEA]; go_process: cellular defense response [goid 0006968] [evidence TAS] [pmid 2174784]; go_process: cell motility [goid 0006928] [evidence TAS] [pmid 8274738]; go_process: cell sha…
CPVL	NM_031311.2	966.63	320.15	3.02	4850497	GI_22027517			1261	CGCTCCTTGATGGGCATGGACTGGAAAGGATCCCAGGAATACAAGAAGGC	Homo sapiens carboxypeptidase, vitellogenic-like (CPVL), transcript variant 1, mRNA.					go_function: serine carboxypeptidase activity [goid 0004185] [evidence IEA]; go_function: carboxypeptidase activity [goid 0004180] [evidence IEA]; go_function: hydrolase activity [goid 0016787] [evidence IEA]; go_process: proteolysis and peptidolysis [goid 0006508] [evidence IEA]
C1QB	NM_000491.2	5826.17	1931.48	3.02	4570368	GI_11038661			895	CCTTGCCCAGCCAATGGACACAGTAGGGCTTGGTGAATGCTGCTGAGTGA	Homo sapiens complement component 1, q subcomponent, beta polypeptide (C1QB), mRNA.					go_component: complement component C1q complex [goid 0005602] [evidence TAS] [pmid 1706597]; go_component: microfibril [goid 0001527] [evidence IEA]; go_function: complement activity [goid 0003811] [evidence TAS] [pmid 1706597]; go_process: complement activation [goid 0006956] [evidence P] [pmid 1706597]; go_process: complement activation, classical pathway [goid 0006958] [evidence IEA]
CDC14B	NM_003671.2	576.34	191.3	3.01	5570280	GI_15451934			3004	GCGGGCCGCCGGTGAAATACCACTACTCTGATCGTTTTTTCACTGACCCG	Homo sapiens CDC14 cell division cycle 14 homolog B (S. cerevisiae) (CDC14B), transcript variant 1, mRNA.
STAB1	NM_015136.1	2718.37	903.75	3.01	6020195	GI_12225239			7673	GTGAACCCTTCGATGACTCACTGCTGGAGGAGGACTTCCCTGACACCCAG	Homo sapiens stabilin 1 (STAB1), mRNA.					go_function: hyaluronic acid binding [goid 0005540] [evidence IEA]; go_function: structural molecule activity [goid 0005198] [evidence IEA]; go_process: electron transport [goid 0006118] [evidence IEA]; go_process: cell adhesion [goid 0007155] [evidence IEA]
RPL8	NM_000973.2	1558	518.87	3	7040750	GI_15431304			278	CACGGGCCAGTTTGTGTATTGCGGCAAGAAGGCCCAGCTCAACATTGGCA	Homo sapiens ribosomal protein L8 (RPL8), transcript variant 1, mRNA.					go_component: cytosolic large ribosomal subunit (sensu Eukarya) [goid 0005842] [evidence TAS] [pmid 7506540]; go_component: ribosome [goid 0005840] [evidence IEA]; go_component: intracellular [goid 0005622] [evidence IEA]; go_function: structural protein of ribosome [goid 0003735] [evidence P] [pmid 7506540]; go_function: RNA binding [goid 0003723] [evidence TAS] [pmid 7506540]; go_function: stru…
CSTB	NM_000100.2	2768.4	923.09	3	6350605	GI_20357564			513	CCCCTTGGGGTGGAAGGGGCAGGATTCTGCAGCTGCTTTTGCATTTCTCT	Homo sapiens cystatin B (stefin B) (CSTB), mRNA.					go_component: nucleus [goid 0005634] [evidence IEA]; go_function: endopeptidase inhibitor activity [goid 0004866] [evidence E]; go_function: cysteine protease inhibitor activity [goid 0004869] [evidence IEA]
CD151	NM_004357.3	428.87	143.21	2.99	2650519	GI_34328913			54	TAGAGTCCTGGGGAGCTTCTGTCCACCTGTCCTGCAGAGGAGTCGTTTCC	Homo sapiens CD151 antigen (CD151), transcript variant 1, mRNA.					go_component: integral to membrane [goid 0016021] [evidence NR]; go_component: membrane fraction [goid 0005624] [evidence TAS] [pmid 8627808]; go_component: integral to plasma membrane [goid 0005887] [evidence TAS] [pmid 8627808]; go_component: plasma membrane [goid 0005886] [evidence NR]; go_function: cell adhesion molecule activity [goid 0005194] [evidence NR]; go_process: cell adhesion [goid 0…
CXCL10	NM_001565.1	509.15	170.06	2.99	3450546	GI_4504700			789	GACTTCCACTGCCATCCTCCCAAGGGGCCCAAATTCTTTCAGTGGCTACC	Homo sapiens chemokine (C-X-C motif) ligand 10 (CXCL10), mRNA.					go_component: soluble fraction [goid 0005625] [evidence NR]; go_component: extracellular [goid 0005576] [evidence NR]; go_function: chemokine activity [goid 0008009] [evidence TAS] [pmid 10903763]; go_function: cAMP-dependent protein kinase, intrinsic regulator activity [goid 0008603] [evidence TAS] [pmid 10903763]; go_function: receptor binding [goid 0005102] [evidence P]; go_process: positive r…
