# Supplementary material for: Genes Involved in Systemic and Arterial Bed Dependent Atherosclerosis - Tampere Vascular Study
Source: PLoS One. 2012 Apr 11;7(4):e33787. doi: 10.1371/journal.pone.0033787 (PMC3324479; doi:10.1371/journal.pone.0033787)
Supplement: Table S3 — Significantly down-regulated genes in human advanced atherosclerotic aorta. (XLS) [file pone.0033787.s003.xls]

## Sheet: Sheet1
Symbol	Accession	Average_Aorta	Avarage_control (ITA)	foldchange_Aorta	ProbeId	Transcript			Start	Probe_Sequence	Definition					Ontology
ITLN1	NM_017625.2	130.84	6035	-46.12	2320020	GI_31542985			859	ACGCCTTGTGTGCTGGAATGAGGGTCACCGGATGTAACACTGAGCACCAC	Homo sapiens intelectin 1 (galactofuranose binding) (ITLN1), mRNA.
CASQ2	NM_001232.1	236.64	1476.3	-6.24	5720168	GI_4557408			2108	GATGGGTTCATGTCTCTGATTGGGTCAGCTGGCTTCCTAGCCTAAGCTGG	Homo sapiens calsequestrin 2 (cardiac muscle) (CASQ2), mRNA.					go_component: smooth endoplasmic reticulum [goid 0005790] [evidence NR]; go_function: calcium ion binding [goid 0005509] [evidence NR]; go_function: calcium ion storage activity [goid 0005514] [evidence IEA]; go_process: heart development [goid 0007507] [evidence TAS] [pmid 9795116]; go_process: striated muscle contraction [goid 0006941] [evidence TAS] [pmid 9795116]
ADRA2C	NM_000683.2	268.24	1635.39	-6.1	2970139	GI_15718672			2562	TGCCGAGGTGTGGCTGTGAGGTCAGGGTTTTAGAGAGCAGTGGCAGAGGT	Homo sapiens adrenergic, alpha-2C-, receptor (ADRA2C), mRNA.					go_component: endosome [goid 0005768] [evidence TAS] [pmid 10196213]; go_component: integral to plasma membrane [goid 0005887] [evidence TAS] [pmid 9371698]; go_function: alpha2-adrenergic receptor activity [goid 0004938] [evidence TAS] [pmid 9371698]; go_function: rhodopsin-like receptor activity [goid 0001584] [evidence IEA]; go_function: adrenoceptor activity [goid 0004935] [evidence IEA]; go_…
RBPMS2	NM_194272.1	244.44	1274.84	-5.22	6940079	GI_34915989			1894	GGCCATTTCAGACTTGGGAGATGAGGCGGCTGTTGTCATTGCTGATCCTG	Homo sapiens RNA-binding protein with multiple splicing 2 (RBPMS2), mRNA.
NPTX2	NM_002523.1	187.92	916.75	-4.88	3840593	GI_28195383			2312	GAAGGCTCCCATTTTCTGATGTTCCGCCCCACTGTGAAGAGTGTGCTCGT	Homo sapiens neuronal pentraxin II (NPTX2), mRNA.					go_component: cellular_component unknown [goid 0008372] [evidence ND]; go_function: lectin [goid 0005530] [evidence IEA]; go_function: molecular_function unknown [goid 0005554] [evidence ND]; go_function: sugar binding [goid 0005529] [evidence IEA]; go_process: transport [goid 0006810] [evidence P] [pmid 8530029]; go_process: regulation of synapse [goid 0007273] [evidence NAS] [pmid 8530029]; go_…
MUSTN1	NM_205853.1	787.76	3833.48	-4.87	870746	GI_45504354			378	ACTCCCCTTGCTGCCCGAATGCTCGGAAACAGGAGCCTTACCCAGGAACT	Homo sapiens musculoskeletal, embryonic nuclear protein 1 (MUSTN1), mRNA.
PPP1R3C	NM_005398.3	783.87	3773.85	-4.81	6660440	GI_42476161			2173	GCAAGAATCCAGTACCTTGCACATAGAAGTAGCAACCCATCCCTTGCCTA	Homo sapiens protein phosphatase 1, regulatory (inhibitor) subunit 3C (PPP1R3C), mRNA.					go_function: protein phosphatase type 1 activity [goid 0000163] [evidence P] [pmid 8985175]
FBLN5	NM_006329.2	1087.68	5043.03	-4.64	50026	GI_19743802			2230	GCTGGCGGGGAACCCTGGGAGTAGCTAGTTTGCTTTTTGCGTACACAGAG	Homo sapiens fibulin 5 (FBLN5), mRNA.					go_component: extracellular matrix [goid 0005578] [evidence TAS] [pmid 10428823]; go_component: soluble fraction [goid 0005625] [evidence TAS] [pmid 10428823]; go_function: integrin binding [goid 0005178] [evidence TAS] [pmid 10428823]; go_function: calcium ion binding [goid 0005509] [evidence IEA]; go_function: cell adhesion molecule activity [goid 0005194] [evidence IEA]; go_process: cell-matri…
MGC1136	NM_024025.1	249.53	1149.17	-4.61	380091	GI_13128967			1455	GCAGAACCAGACAGAGAACCCCACAGACTTTCCACTCCAAGCACAGGAGG	Homo sapiens hypothetical protein MGC1136 (MGC1136), mRNA.					go_component: nucleus [goid 0005634] [evidence IEA]; go_function: protein tyrosine/serine/threonine phosphatase activity [goid 0008138] [evidence IEA]; go_function: hydrolase activity [goid 0016787] [evidence IEA]; go_function: DNA binding [goid 0003677] [evidence IEA]; go_process: protein amino acid dephosphorylation [goid 0006470] [evidence IEA]; go_process: regulation of transcription, DNA-dep…
APEG1	NM_005876.3	640.78	2936.62	-4.58	5550064	GI_37577150			3536	CCTTCTCTGTCAGGGCTGGGGTGCTCTGTCTGGGAATGAGGGAGTTAACC	Homo sapiens aortic preferentially expressed protein 1 (APEG1), mRNA.					go_component: nucleus [goid 0005634] [evidence TAS] [pmid 8663449]; go_function: ATP binding [goid 0005524] [evidence IEA]; go_function: protein serine/threonine kinase activity [goid 0004674] [evidence IEA]; go_function: transferase activity [goid 0016740] [evidence IEA]; go_process: negative regulation of cell proliferation [goid 0008285] [evidence TAS] [pmid 8663449]; go_process: muscle develo…
CSRP2	NM_001321.1	997.66	4476.14	-4.49	460072	GI_4503100			776	TATCGCCCTGTACTTGGATAGGCTGGCTAACTCGTAGGAAGAGAGCACTG	Homo sapiens cysteine and glycine-rich protein 2 (CSRP2), mRNA.					go_component: nucleus [goid 0005634] [evidence NAS] [pmid 96215313]; go_function: molecular_function unknown [goid 0005554] [evidence ND]; go_process: muscle development [goid 0007517] [evidence NAS] [pmid 96215313]; go_process: cell proliferation [goid 0008283] [evidence NAS]; go_process: cell growth [goid 0016049] [evidence NAS] [pmid 96215313]; go_process: cell differentiation [goid 0030154] […
CNN1	NM_001299.3	1188.43	5315.38	-4.47	3610139	GI_34222150			1254	TAGTGCTACAGGGTCCAACATAGAGCCGGGTGTCCCCAACAGCGCCCAAA	Homo sapiens calponin 1, basic, smooth muscle (CNN1), mRNA.					go_component: cytoskeleton [goid 0005856] [evidence NR]; go_function: actin binding [goid 0003779] [evidence IEA]; go_function: calmodulin binding [goid 0005516] [evidence IEA]; go_process: muscle contraction [goid 0006936] [evidence NR]; go_process: smooth muscle contraction [goid 0006939] [evidence IEA]
CALD1	NM_033138.2	1196.26	5068	-4.24	2480181	GI_44680104			1236	GGAAGACAAGGAAAGAGCTGAGGCAGAGAGGGCAAGGTTGGAAGCAGAAG	Homo sapiens caldesmon 1 (CALD1), transcript variant 1, mRNA.					go_component: cytoskeleton [goid 0005856] [evidence TAS] [pmid 1555769]; go_function: tropomyosin binding [goid 0005523] [evidence TAS] [pmid 1555769]; go_function: actin binding [goid 0003779] [evidence TAS] [pmid 1555769]; go_function: calmodulin binding [goid 0005516] [evidence TAS] [pmid 1555769]; go_function: myosin binding [goid 0017022] [evidence IEA]; go_process: muscle development [goid …
LGR6	XM_097508.8	190.09	804.46	-4.23	6550341	GI_30149753			3123	CACTGATCACCTCTCTCCTGTGACCATCACCAACGGGTGCCTCTTGGCCT	Homo sapiens leucine-rich repeat-containing G protein-coupled receptor 6 (LGR6), mRNA.
C6orf117	NM_138409.1	347.08	1463.93	-4.22	4540148	GI_24308441			1835	GAGGAGGTGCCTTCTGGGTATCTCTGTGTTGGTGTATCTGTGCCATTGGC	Homo sapiens chromosome 6 open reading frame 117 (C6orf117), mRNA.
RGS5	NM_003617.2	1549.7	6505.45	-4.2	5290026	GI_41387215			1458	CCTTCCTCACTGGCCCCCTCCACCTGCCCATAGTCACCAAATTCTGTTTT	Homo sapiens regulator of G-protein signalling 5 (RGS5), mRNA.					go_component: peripheral plasma membrane protein [goid 0000157] [evidence P] [pmid 9747037]; go_function: GTPase activator activity [goid 0005096] [evidence P] [pmid 10471929]; go_process: regulation of G-protein coupled receptor protein signaling pathway [goid 0008277] [evidence E] [pmid 10471929]
RAMP1	NM_005855.1	870.67	3513.28	-4.04	1230039	GI_5032018			684	TAGGAAGGGGGCAGGGACGTGACCTTGACTTACCTCTGGAAAGGGTCCCA	Homo sapiens receptor (calcitonin) activity modifying protein 1 (RAMP1), mRNA.					go_component: integral to plasma membrane [goid 0005887] [evidence TAS] [pmid 9620797]; go_component: plasma membrane [goid 0005886] [evidence E] [pmid 9620797]; go_function: protein transporter activity [goid 0008565] [evidence TAS] [pmid 9620797]; go_function: receptor activity [goid 0004872] [evidence IEA]; go_process: regulation of G-protein coupled receptor protein signaling pathway [goid 00…
LMOD1	NM_012134.1	805.92	3128.12	-3.88	1690180	GI_6912323			3578	GGAGACAGACACACACTGGCTCCTGGACCTAAAGGGTATGAGCTGGAGCT	Homo sapiens leiomodin 1 (smooth muscle) (LMOD1), mRNA.					go_component: cytoskeleton [goid 0005856] [evidence IEA]; go_component: membrane fraction [goid 0005624] [evidence TAS] [pmid 2026759]; go_function: tropomyosin binding [goid 0005523] [evidence IEA]; go_process: pathogenesis [goid 0009405] [evidence TAS] [pmid 2026759]
MGC2827	NM_023940.2	285.04	1100.95	-3.86	6130435	GI_34147350			1757	GGCAATGACGTTGGGTTGCTTCCTAGGCCTGGCTGAGTTGTGCCTAAGGG	Homo sapiens hypothetical protein MGC2827 (MGC2827), mRNA.					go_function: small monomeric GTPase activity [goid 0003925] [evidence IEA]; go_function: GTP binding [goid 0005525] [evidence IEA]; go_process: small GTPase mediated signal transduction [goid 0007264] [evidence IEA]
RASL12	NM_016563.2	567.01	2104.96	-3.71	4730494	GI_38455389			2406	CTTGCAGTCCTACAGGCTTCCCGACCCACAGGCCAGCTACGGATTTTGCA	Homo sapiens RAS-like, family 12 (RASL12), mRNA.					go_function: small monomeric GTPase activity [goid 0003925] [evidence IEA]; go_function: GTP binding [goid 0005525] [evidence IEA]; go_process: small GTPase mediated signal transduction [goid 0007264] [evidence IEA]
ITGA8	XM_167711.2	565.55	2090.06	-3.7	4060537	GI_37551030			3133	CCTCAGGAGGACATGACCGACAGGGAACAGCTGACAAATGACAAGACCCC	Homo sapiens integrin, alpha 8 (ITGA8), mRNA.
KCNA5	NM_002234.2	303.19	1119.83	-3.69	5270577	GI_25952086			2643	GTTTCCTGTGTCTCCAAGCCTCTGTCTTTTCTGGGATGTGGTATTGGTGC	Homo sapiens potassium voltage-gated channel, shaker-related subfamily, member 5 (KCNA5), mRNA.					go_component: voltage-gated potassium channel complex [goid 0008076] [evidence TAS] [pmid 1986382]; go_component: membrane fraction [goid 0005624] [evidence NR]; go_component: integral to plasma membrane [goid 0005887] [evidence NR]; go_function: delayed rectifier potassium channel activity [goid 0005251] [evidence TAS] [pmid 1986382]; go_function: protein binding [goid 0005515] [evidence IEA]; g…
FBLP-1	NM_017556.1	782.77	2875.45	-3.67	5080273	GI_30794491			1890	GCCTCGCCTGTGGGGTTGAGCTGTTTGAGGACAAACTCCAAGGTCCCTTA	Homo sapiens filamin-binding LIM protein-1 (FBLP-1), mRNA.					go_component: cytoskeleton [goid 0005856] [evidence IEA]; go_function: electron transporter activity [goid 0005489] [evidence IEA]; go_function: cell adhesion molecule activity [goid 0005194] [evidence IEA]; go_process: electron transport [goid 0006118] [evidence IEA]; go_process: cell adhesion [goid 0007155] [evidence IEA]; go_process: cellular morphogenesis [goid 0000902] [evidence IEA]
EGFL3	XM_031401.6	776.47	2825.88	-3.64	2190195	GI_37547280			4668	GGGCTCACCAGGCTGCTGGCTCCGGTACCATGTAAACCTAGGAAGGTAAA	Homo sapiens EGF-like-domain, multiple 3 (EGFL3), mRNA.
KCNK17	NM_031460.2	160.88	583.98	-3.63	1050377	GI_17025229			1254	ACATGTCCTGGGTGACATGGGATGTGACTTTCGGGTGTCGGGGCAGCATG	Homo sapiens potassium channel, subfamily K, member 17 (KCNK17), mRNA.					go_component: integral to membrane [goid 0016021] [evidence IEA]; go_function: voltage-gated ion channel activity [goid 0005244] [evidence IEA]; go_function: potassium channel activity [goid 0005267] [evidence IEA]; go_process: potassium ion transport [goid 0006813] [evidence IEA]; go_process: ion transport [goid 0006811] [evidence IEA]
SORBS1	NM_015385.1	1363.14	4902.87	-3.6	1450519	GI_7661699			5257	GCCATGCTTCCGGGTAAAGGCAAGCCCCAAACTCCTTATCTTTTGCAGTC	Homo sapiens sorbin and SH3 domain containing 1 (SORBS1), mRNA.					go_component: cell-cell adherens junction [goid 0005913] [evidence E] [pmid 10085297]; go_component: zonula adherens [goid 0005915] [evidence E] [pmid 10085297]; go_function: cytoskeletal protein binding [goid 0008092] [evidence E] [pmid 10085297]; go_function: actin binding [goid 0003779] [evidence E] [pmid 10085297]; go_process: cell-matrix adhesion [goid 0007160] [evidence P] [pmid 10085297]
DSCR1L1	NM_005822.1	976.44	3470.99	-3.55	6370022	GI_5032234			2982	AGTGTTGCAAGGGAACCTCCTAGCACTGTGAAAGTCAGAATCGCCTCAGC	Homo sapiens Down syndrome critical region gene 1-like 1 (DSCR1L1), mRNA.
SCRG1	NM_007281.1	690.61	2437.4	-3.53	6100239	GI_6005869			444	GGGCTAACTTTGCTGCTAGGAGTTCAAGCCATGCCTGCAAATCGCCTCTC	Homo sapiens scrapie responsive protein 1 (SCRG1), mRNA.					go_component: extracellular space [goid 0005615] [evidence TAS] [pmid 9660755]; go_process: neurogenesis [goid 0007399] [evidence TAS] [pmid 9660755]
HBD	NM_000519.2	1381.9	4828.35	-3.49	3520427	GI_6633803			377	TGTGCTGGTGTGTGTGCTGGCCCGCAACTTTGGCAAGGAATTCACCCCAC	Homo sapiens hemoglobin, delta (HBD), mRNA.					go_component: hemoglobin complex [goid 0005833] [evidence TAS] [pmid 7555018]; go_function: globin [goid 0001524] [evidence IEA]; go_function: oxygen transporter activity [goid 0005344] [evidence IEA]; go_process: oxygen transport [goid 0015671] [evidence IEA]; go_process: transport [goid 0006810] [evidence IEA]
KCNAB1	NM_172160.1	525.87	1816.45	-3.45	2120377	GI_27436965			3060	ATCCAGCGAACTGCTGTATGTATAGAGGAGCTGAGGTGCTGTCTAATGGG	Homo sapiens potassium voltage-gated channel, shaker-related subfamily, beta member 1 (KCNAB1), transcript variant 1, mRNA.					go_component: integral to membrane [goid 0016021] [evidence IEA]; go_component: cytoplasm [goid 0005737] [evidence NR]; go_function: potassium channel regulator activity [goid 0015459] [evidence TAS] [pmid 7499366]; go_function: voltage-gated potassium channel activity [goid 0005249] [evidence IEA]; go_process: potassium ion transport [goid 0006813] [evidence TAS] [pmid 7499366]; go_process: ion …
GMDS	NM_001500.2	768.5	2578.17	-3.35	3800053	GI_41584204			1496	CCTCCAGGGTTTGGGTCGCTTTGCGTTTGTCGAAGCCTCCTCTGAATGGC	Homo sapiens GDP-mannose 4,6-dehydratase (GMDS), mRNA.					go_function: GDP-mannose 4,6-dehydratase activity [goid 0008446] [evidence TAS] [pmid 9525924]; go_function: lyase activity [goid 0016829] [evidence IEA]; go_process: carbohydrate metabolism [goid 0005975] [evidence TAS] [pmid 9525924]; go_process: biosynthesis [goid 0009058] [evidence IEA]
ACTC	NM_005159.2	548.46	1835.57	-3.35	5690433	GI_10938011			1157	CTTCCAGTCAGGATGACGGTATTATGCTTCTTGGAGTCTCCCAAACCACC	Homo sapiens actin, alpha, cardiac muscle (ACTC), mRNA.					go_component: actin filament [goid 0005884] [evidence TAS] [pmid 9563954]; go_function: structural constituent of muscle [goid 0008307] [evidence TAS] [pmid 9563954]; go_function: motor activity [goid 0003774] [evidence IEA]; go_function: structural constituent of cytoskeleton [goid 0005200] [evidence IEA]; go_process: regulation of heart rate [goid 0008016] [evidence TAS] [pmid 9563954]; go_proc…
ALAS2	NM_000032.1	192.1	639.13	-3.33	6040022	GI_4557298			1830	TAGGATTCACACCCCACCTGCGCTTCACTTGGGTCCAGGCCTACTCCTGT	Homo sapiens aminolevulinate, delta-, synthase 2 (sideroblastic/hypochromic anemia) (ALAS2), nuclear gene encoding mitochondrial protein, mRNA.					go_process: heme biosynthesis [goid 0006783] [evidence P] [pmid 2347585]
LOC401059	XM_379184.1	317.99	1057.35	-3.33	2470520	GI_42656706			982	GCTGTTTGTGGCTTTCTGTTGCACAGTTAAAGCTGACCCACCCTATGCAC	Homo sapiens hypothetical gene supported by AK096885; AK098084 (LOC401059), mRNA.
ITIH4	NM_002218.3	255.52	849.5	-3.32	4590711	GI_40288189			2806	TCCTGCTGGTCTGTGGAGCTGTAGTTCTGATGGAAGGAGCTGTGCCCACC	Homo sapiens inter-alpha (globulin) inhibitor H4 (plasma Kallikrein-sensitive glycoprotein) (ITIH4), mRNA.					go_function: endopeptidase inhibitor activity [goid 0004866] [evidence P]; go_function: plasma glycoprotein [goid 0005211] [evidence TAS] [pmid 7587397]; go_function: serine protease inhibitor activity [goid 0004867] [evidence IEA]; go_process: acute-phase response [goid 0006953] [evidence IEA]
SVIL	NM_003174.2	487.46	1600.25	-3.28	6420324	GI_11496980			93	GGAGAAGCCCATGAAGAGATGGTGGATTCTCACTGAGTTTTGACTAGCGG	Homo sapiens supervillin (SVIL), transcript variant 1, mRNA.					go_component: actin cytoskeleton [goid 0015629] [evidence P] [pmid 9867483]; go_component: plasma membrane [goid 0005886] [evidence P] [pmid 9867483]; go_component: nucleus [goid 0005634] [evidence P] [pmid 9867483]; go_function: membrane associated actin binding [goid 0003791] [evidence P] [pmid 9867483]; go_process: cytoskeletal anchoring [goid 0007016] [evidence P] [pmid 9867483]; go_process: …
SPARCL1	NM_004684.2	672.83	2184.1	-3.25	4480114	GI_21359870			2218	GGAGTGTGACCCCAACAAGGATAAGCACATCACCCTGAAGGAGTGGGGCC	Homo sapiens SPARC-like 1 (mast9, hevin) (SPARCL1), mRNA.					go_component: extracellular matrix [goid 0005578] [evidence IEA]; go_function: calcium ion binding [goid 0005509] [evidence IEA]
my048	NM_080390.2	316.16	1003.57	-3.17	5910176	GI_19224662			972	CAGTAGCAGATTTTCACACATGTGCATTGCAGAGACGTCATGATTCGTGG	Homo sapiens my048 protein (my048), mRNA.					go_component: nucleus [goid 0005634] [evidence IEA]; go_function: DNA binding [goid 0003677] [evidence IEA]; go_process: regulation of transcription, DNA-dependent [goid 0006355] [evidence IEA]
LGR6	NM_021636.1	160.92	505.83	-3.14	2370156	GI_39930402			3010	CTTGGCCTGGCTTTCCCTTGGCCTTCCTCAGCTTCACCTTGATACTGGGC	Homo sapiens leucine-rich repeat-containing G protein-coupled receptor 6 (LGR6), mRNA.
LOC399959	XM_378316.1	598.43	1867.74	-3.12	6650603	GI_42659614			3312	GCATTGTCAGACTTCAATCTCCTCATGGCTCTGGCCGTCCTGTTTTAAGC	Homo sapiens hypothetical gene supported by BX647608 (LOC399959), mRNA.
PHGDH	NM_006623.2	767.28	2382.04	-3.1	5290750	GI_23308576			1816	CCACATTCTTGGGCTGAACGCGGGCCTCTGACACTGCTTACACTGCACTC	Homo sapiens phosphoglycerate dehydrogenase (PHGDH), mRNA.					go_function: phosphoglycerate dehydrogenase activity [goid 0004617] [evidence TAS] [pmid 8758134]; go_function: electron transporter activity [goid 0005489] [evidence TAS] [pmid 8758134]; go_function: oxidoreductase activity [goid 0016491] [evidence IEA]; go_process: brain development [goid 0007420] [evidence TAS] [pmid 8758134]; go_process: L-serine biosynthesis [goid 0006564] [evidence NR]
PCDH7	NM_032457.1	770.39	2387.57	-3.1	630687	GI_14589934			4730	GCCTGCCACTTCTGCCTCCAGATCAGGCCTTTAGTGATACTGTTAGCCTG	Homo sapiens BH-protocadherin (brain-heart) (PCDH7), transcript variant c, mRNA.					go_component: integral to plasma membrane [goid 0005887] [evidence TAS] [pmid 9615233]; go_component: plasma membrane [goid 0005886] [evidence P] [pmid 9615233]; go_function: calcium ion binding [goid 0005509] [evidence IEA]; go_function: cell adhesion molecule activity [goid 0005194] [evidence IEA]; go_process: homophilic cell adhesion [goid 0007156] [evidence IEA]; go_process: cell adhesion [go…
ARGBP2	NM_003603.3	424.26	1298.17	-3.06	610066	GI_41352708			2797	CTGAAACACCCCGCGGGCCTCCCGTTGTCATGCCTTACGGTTTCCAATGC	Homo sapiens Arg/Abl-interacting protein ArgBP2 (ARGBP2), transcript variant 1, mRNA.					go_component: actin cytoskeleton [goid 0015629] [evidence E] [pmid 9211900]; go_component: nucleus [goid 0005634] [evidence E] [pmid 9211900]; go_function: cytoskeletal adaptor activity [goid 0008093] [evidence P] [pmid 9211900]; go_function: structural constituent of muscle [goid 0008307] [evidence E] [pmid 9211900]; go_function: structural constituent of cytoskeleton [goid 0005200] [evidence P]…
LOC255743	NM_198278.1	437.57	1338.43	-3.06	540333	GI_38093650			2546	GCCCCACACCGGCAGACCTTTCCTTCACCTCATCAGTATGATTCAGTTTC	Homo sapiens hypothetical protein LOC255743 (LOC255743), mRNA.
HEY2	NM_012259.1	182.13	556.83	-3.06	1090053	GI_6912413			2049	GGGAGAAGTTACATTTCTGGAGGTGATGAAGCAAGGAGGGAGCACTAGGA	Homo sapiens hairy/enhancer-of-split related with YRPW motif 2 (HEY2), mRNA.					go_function: DNA binding [goid 0003677] [evidence P] [pmid 10415358]; go_function: transcription factor activity [goid 0003700] [evidence TAS] [pmid 10415358]; go_process: histogenesis and organogenesis [goid 0007397] [evidence TAS] [pmid 10415358]; go_process: neurogenesis [goid 0007399] [evidence TAS] [pmid 10415358]; go_process: regulation of transcription, DNA-dependent [goid 0006355] [eviden…
TPM2	NM_003289.2	6246.67	18897.5	-3.03	4850193	GI_42476295			592	TGAAGAGGTGGCCAGGAAGCTGGTGATCCTGGAAGGAGAGCTGGAGCGCT	Homo sapiens tropomyosin 2 (beta) (TPM2), mRNA.					go_component: muscle thin filament tropomyosin [goid 0005862] [evidence TAS] [pmid 7606936]; go_component: kinesin complex [goid 0005871] [evidence IEA]; go_component: cytoskeleton [goid 0005856] [evidence IEA]; go_function: structural constituent of muscle [goid 0008307] [evidence TAS] [pmid 7606936]; go_function: actin binding [goid 0003779] [evidence IEA]; go_process: muscle development [goid …
PLN	NM_002667.2	277.27	837.98	-3.02	1690369	GI_29171725			1434	CAGCTGACCCTTGAACATGGGGGTTAGGGGAGCTGACAATTCGTGGGTCC	Homo sapiens phospholamban (PLN), mRNA.					go_component: smooth endoplasmic reticulum [goid 0005790] [evidence NR]; go_component: integral to membrane [goid 0016021] [evidence IEA]; go_function: calcium channel regulator activity [goid 0005246] [evidence NR]; go_function: ATPase inhibitor activity [goid 0042030] [evidence IEA]; go_process: calcium ion transport [goid 0006816] [evidence NR]; go_process: circulation [goid 0008015] [evidence…
FLJ14957	NM_032866.2	666.79	2000.92	-3	1740114	GI_31982905			7055	GCCCGTTGACTTATTCCATTGCGTCTCTGCTTTAGGGTATGGTTTGGTCG	Homo sapiens hypothetical protein FLJ14957 (FLJ14957), mRNA.
SH3BGR	NM_007341.1	328.48	985	-3	3520072	GI_6677928			838	GCTTGAAGCCGGCACACCCAGGGTTACTGAGGACTTATGCTGCCTGACCT	Homo sapiens SH3 domain binding glutamic acid-rich protein (SH3BGR), mRNA.					go_function: SH3/SH2 adaptor protein activity [goid 0005070] [evidence TAS] [pmid 9050928]; go_process: protein complex assembly [goid 0006461] [evidence TAS] [pmid 9050928]
