# Supplementary material for: Genes Involved in Systemic and Arterial Bed Dependent Atherosclerosis - Tampere Vascular Study
Source: PLoS One. 2012 Apr 11;7(4):e33787. doi: 10.1371/journal.pone.0033787 (PMC3324479; doi:10.1371/journal.pone.0033787)
Supplement: Table S4 — Significantly up-regulated genes in human advanced atherosclerotic femoral artery. (XLS) [file pone.0033787.s004.xls]

## Sheet: Sheet1
Symbol	Accession	Average_Femoral artery	Average_control (ITA)	foldchange_Femoral artery	ProbeId	Transcript			Start	Probe_Sequence	Definition	Ontology
LOC387908	XM_370714.2	10090.9	169.86	59.41	6520706	GI_42660142			74	TTCGCGGAGAGTCGTCGGGGTTTCCTGCTTCAACAGTGCTTGGACGGAAC	Homo sapiens similar to Ferritin heavy chain (Ferritin H subunit) (LOC387908), mRNA.
SPP1	NM_000582.2	11993.8	252.2	47.56	4850685	GI_38146097			806	GTCAGCTGGATGACCAGAGTGCTGAAACCCACAGCCACAAGCAGTCCAGA	Homo sapiens secreted phosphoprotein 1 (osteopontin, bone sialoprotein I, early T-lymphocyte activation 1) (SPP1), mRNA.	go_component: extracellular matrix [goid 0005578] [evidence E]; go_process: ossification [goid 0001503] [evidence E]; go_process: skeletal development [goid 0001501] [evidence NR]
CCL18	NM_002988.2	7018.74	213.45	32.88	1990273	GI_22547150			414	CCCTGGAGGCCACCTCTTCTAAGAGTCCCATCTGCTATGCCCAGCCACAT	Homo sapiens chemokine (C-C motif) ligand 18 (pulmonary and activation-regulated) (CCL18), mRNA.	go_component: extracellular [goid 0005576] [evidence IEA]; go_function: chemokine activity [goid 0008009] [evidence TAS] [pmid 9192897]; go_process: response to biotic stimulus [goid 0009607] [evidence TAS] [pmid 9233607]; go_process: chemotaxis [goid 0006935] [evidence TAS] [pmid 9192897]; go_process: signal transduction [goid 0007165] [evidence TAS] [pmid 9233607]; go_process: cell communicatio…
APOC1	NM_001645.2	4331.57	152.68	28.37	2570398	GI_5174774			174	TGGAAACACACTGGAGGACAAGGCTCGGGAACTCATCAGCCGCATCAAAC	Homo sapiens apolipoprotein C-I (APOC1), mRNA.	go_component: extracellular [goid 0005576] [evidence IEA]; go_function: lipid transporter activity [goid 0005319] [evidence IEA]; go_process: lipid metabolism [goid 0006629] [evidence TAS] [pmid 2897845]; go_process: lipid transport [goid 0006869] [evidence IEA]; go_process: lipoprotein metabolism [goid 0042157] [evidence IEA]
MMP9	NM_004994.1	6168.38	234.03	26.36	5050687	GI_4826835			2049	GCTTCTACTGGCGCGTGAGTTCCCGGAGTGAGTTGAACCAGGTGGACCAA	Homo sapiens matrix metalloproteinase 9 (gelatinase B, 92kDa gelatinase, 92kDa type IV collagenase) (MMP9), mRNA.	go_component: extracellular matrix [goid 0005578] [evidence IEA]; go_component: extracellular space [goid 0005615] [evidence TAS] [pmid 2551898]; go_function: collagenase activity [goid 0008133] [evidence TAS] [pmid 2551898]; go_function: zinc ion binding [goid 0008270] [evidence TAS] [pmid 2551898]; go_function: gelatinase B activity [goid 0004229] [evidence IEA]; go_function: hydrolase activity…
APOE	NM_000041.1	9100.95	356.4	25.54	1090075	GI_4557324			883	TTCCAGGCCCGCCTCAAGAGCTGGTTCGAGCCCCTGGTGGAAGACATGCA	Homo sapiens apolipoprotein E (APOE), mRNA.	go_function: lipid transporter activity [goid 0005319] [evidence NR]; go_function: plasma protein [goid 0005209] [evidence NR]; go_function: receptor binding [goid 0005102] [evidence TAS] [pmid 9218423]; go_function: heparin binding [goid 0008201] [evidence IEA]; go_function: lipid binding [goid 0008289] [evidence IEA]; go_process: cholesterol metabolism [goid 0008203] [evidence TAS] [pmid 921842…
ACP5	NM_001611.2	4309.6	192.32	22.41	3840369	GI_6138970			1282	GTTATGCTCTGTGGCTGGCTCACCTTTGCTGAGTTCCGGGGTGCAATGGG	Homo sapiens acid phosphatase 5, tartrate resistant (ACP5), mRNA.	go_component: integral to membrane [goid 0016021] [evidence TAS] [pmid 2338077]; go_component: lysosome [goid 0005764] [evidence IEA]; go_function: acid phosphatase activity [goid 0003993] [evidence TAS] [pmid 8359686]; go_function: hydrolase activity [goid 0016787] [evidence IEA]
COL1A1	NM_000088.2	2403.61	130.87	18.37	580132	GI_14719826			5204	AGAAACATCGGATTTGGGGAACGCGTGTCATCCCTTGTGCCGCAGGCTGG	Homo sapiens collagen, type I, alpha 1 (COL1A1), mRNA.	go_component: collagen type I [goid 0005584] [evidence NR]; go_component: collagen [goid 0005581] [evidence IEA]; go_component: microfibril [goid 0001527] [evidence IEA]; go_function: structural constituent of bone [goid 0008147] [evidence NR]; go_function: collagen [goid 0005202] [evidence NR]; go_function: extracellular matrix structural constituent [goid 0005201] [evidence IEA]; go_process: ep…
LOC115281	XM_036448.7	2066.14	120.25	17.18	4670300	GI_37546969			95	TAATGACACAGTCTCCAGCCACCCTGTCTTTGTCTCCAGGGGAAAGAGCC	Homo sapiens similar to Ig kappa variable region (LOC115281), mRNA.
HMOX1	NM_002133.1	2809.48	172.61	16.28	6180100	GI_4504436			1435	GTTTTTATAGCAGGGTTGGGGTGGTTTTTGAGCCATGCGTGGGTGGGGAG	Homo sapiens heme oxygenase (decycling) 1 (HMOX1), mRNA.	go_component: microsome [goid 0005792] [evidence IEA]; go_component: membrane fraction [goid 0005624] [evidence TAS] [pmid 3345742]; go_component: endoplasmic reticulum [goid 0005783] [evidence TAS] [pmid 3345742]; go_function: heme oxygenase (decyclizing) activity [goid 0004392] [evidence TAS] [pmid 9884342]; go_function: oxidoreductase activity [goid 0016491] [evidence IEA]; go_process: heme ox…
LYZ	NM_000239.1	2307.48	144.55	15.96	610647	GI_4557893			346	CGCTGATGCTGTAGCTTGTGCAAAGAGGGTTGTCCGTGATCCACAAGGCA	Homo sapiens lysozyme (renal amyloidosis) (LYZ), mRNA.	go_component: extracellular space [goid 0005615] [evidence TAS] [pmid 2829884]; go_function: lysozyme activity [goid 0003796] [evidence TAS] [pmid 2829884]; go_function: amyloid protein [goid 0005208] [evidence TAS] [pmid 8464497]; go_function: lysin activity [goid 0015465] [evidence NR]; go_function: structural molecule activity [goid 0005198] [evidence IEA]; go_function: bacteriolytic toxin act…
IFI30	NM_006332.3	7223.27	642.63	11.24	6450279	GI_29826337			797	AGCTCCCTCAGGAGTGTTTGCTTCAAGTGATGGCCGGTGAGCTGCGGAGA	Homo sapiens interferon, gamma-inducible protein 30 (IFI30), mRNA.	go_component: lysosome [goid 0005764] [evidence TAS] [pmid 3136170]; go_component: extracellular [goid 0005576] [evidence TAS] [pmid 3136170]; go_function: oxidoreductase activity [goid 0016491] [evidence IEA]; go_process: immune response [goid 0006955] [evidence IEA]
THBS1	NM_003246.2	2582.73	239.62	10.78	4480278	GI_40317625			5080	GAGGTCTTCAATACTGTTTTACCCCATCCCTTGTGCATATTTCCAGGGAG	Homo sapiens thrombospondin 1 (THBS1), mRNA.	go_component: extracellular matrix [goid 0005578] [evidence NR]; go_component: extracellular space [goid 0005615] [evidence NR]; go_function: endopeptidase inhibitor activity [goid 0004866] [evidence TAS] [pmid 8751720]; go_function: signal transducer activity [goid 0004871] [evidence TAS] [pmid 8751720]; go_function: cell adhesion molecule activity [goid 0005194] [evidence IEA]; go_function: hep…
IL8	NM_000584.2	2396.23	248.37	9.65	5670500	GI_28610153			1345	CCCAGTCTTGTCATTGCCAGCTGTGTTGGTAGTGCTGTGTTGAATTACGG	Homo sapiens interleukin 8 (IL8), mRNA.	go_component: obsolete [goid 0008370] [evidence NR]; go_component: soluble fraction [goid 0005625] [evidence TAS] [pmid 11483765]; go_component: extracellular space [goid 0005615] [evidence TAS] [pmid 10823949]; go_function: interleukin-8 receptor binding [goid 0005153] [evidence IPI] [pmid 1840701]; go_function: chemokine activity [goid 0008009] [evidence TAS] [pmid 10881932]; go_process: negati…
HLA-DRB3	NM_022555.3	5803.71	603.49	9.62	2340239	GI_18641371			901	TCCCGCCTGGCTGTTATTCTTCCACGAGAGAGGGCTTTCTCAGGACCTAG	Homo sapiens major histocompatibility complex, class II, DR beta 3 (HLA-DRB3), mRNA.	go_component: integral to plasma membrane [goid 0005887] [evidence NR]; go_function: class II major histocompatibility complex antigen [goid 0003821] [evidence NR]; go_process: signal transduction [goid 0007165] [evidence NR]
ECGF1	NM_001953.2	5737.43	597.91	9.6	5860066	GI_7669488			1550	TTCGCAGAGCTCGTTCTGCCGCCGCAGCAATAAAGCTCCTTTGCCGCGAA	Homo sapiens endothelial cell growth factor 1 (platelet-derived) (ECGF1), mRNA.	go_component: soluble fraction [goid 0005625] [evidence NR]; go_component: extracellular space [goid 0005615] [evidence NR]; go_function: thymidine phosphorylase activity [goid 0009032] [evidence TAS] [pmid 9924029]; go_function: platelet-derived growth factor receptor binding [goid 0005161] [evidence TAS] [pmid 2005900]; go_function: growth factor activity [goid 0008083] [evidence IEA]; go_funct…
IL4I1	NM_152899.1	1244.02	133.46	9.32	2900731	GI_23821022			1713	AGGCAGCCACCCTCCAGTCCAAGGCCAGTTATCTCTCCAAAACACGACCC	Homo sapiens interleukin 4 induced 1 (IL4I1), transcript variant 1, mRNA.	go_function: amine oxidase (flavin-containing) activity [goid 0004041] [evidence IEA]; go_function: oxidoreductase activity [goid 0016491] [evidence IEA]; go_process: electron transport [goid 0006118] [evidence IEA]
CHIT1	NM_003465.1	929.01	101.63	9.14	3780075	GI_4502808			1453	AGGATCACTCTACAGCCTGCCTCCTGGGTTTTCCTGGGGGCCGCAATCTG	Homo sapiens chitinase 1 (chitotriosidase) (CHIT1), mRNA.	go_component: extracellular space [goid 0005615] [evidence TAS] [pmid 7592832]; go_function: chitinase activity [goid 0004568] [evidence TAS] [pmid 7836450]; go_function: chitin binding [goid 0008061] [evidence IEA]; go_function: hydrolase activity [goid 0016787] [evidence IEA]; go_function: hydrolase activity, acting on glycosyl bonds [goid 0016798] [evidence IEA]; go_process: response to bacter…
LGALS3	NM_002306.1	951.41	105.89	8.99	6200184	GI_4504982			13	CGGAAAATGGCAGACAATTTTTCGCTCCATGATGCGTTATCTGGGTCTGG	Homo sapiens lectin, galactoside-binding, soluble, 3 (galectin 3) (LGALS3), mRNA.	go_component: nucleus [goid 0005634] [evidence IEA]; go_component: extracellular [goid 0005576] [evidence NR]; go_component: plasma membrane [goid 0005886] [evidence TAS] [pmid 9162064]; go_function: lectin [goid 0005530] [evidence TAS] [pmid 9162064]; go_function: galactose binding lectin [goid 0005531] [evidence IEA]; go_function: IgE binding [goid 0019863] [evidence IEA]; go_function: sugar bi…
DCN	NM_001920.2	1846.07	206.67	8.93	1410239	GI_19743844			109	TTTAGTGTAATTACATCTCAGCTTTGAGGGCTCCTGTGGCAAATTCCCGG	Homo sapiens decorin (DCN), transcript variant A1, mRNA.	go_component: extracellular matrix [goid 0005578] [evidence NR]; go_function: chondroitin sulfate/dermatan sulfate proteoglycan [goid 0005205] [evidence NR]; go_process: histogenesis and organogenesis [goid 0007397] [evidence TAS] [pmid 7961765]; go_process: organogenesis [goid 0009887] [evidence TAS]
COL6A2	NM_058174.1	939.16	109.85	8.55	4590372	GI_17402876			2402	TGCGACAAGCCACAGCAGGTGCGCAACATGACGCTGTTCTCCGACCTGGT	Homo sapiens collagen, type VI, alpha 2 (COL6A2), transcript variant 2C2a, mRNA.	go_component: collagen type VI [goid 0005589] [evidence E]; go_function: collagen [goid 0005202] [evidence E]; go_process: muscle development [goid 0007517] [evidence P]
CFL1	NM_005507.1	1628.6	194.63	8.37	580292	GI_5031634			456	GCAAGCAAACTGCTACGAGGAGGTCAAGGACCGCTGCACCCTGGCAGAGA	Homo sapiens cofilin 1 (non-muscle) (CFL1), mRNA.	go_component: cytoskeleton [goid 0005856] [evidence IEA]; go_component: nucleus [goid 0005634] [evidence TAS] [pmid 8195165]; go_function: actin modulating activity [goid 0003790] [evidence NR]; go_function: actin binding [goid 0003779] [evidence NR]; go_process: Rho protein signal transduction [goid 0007266] [evidence TAS] [pmid 10436159]; go_process: actin cytoskeleton reorganization [goid 0007…
RGS1	NM_002922.2	1416.56	171.29	8.27	3170100	GI_21361446			873	GCTCTGTATTAGAAAGCCCCTCAGAACTGGGAAGGCCAGGTAACTCTAGT	Homo sapiens regulator of G-protein signalling 1 (RGS1), mRNA.	go_component: plasma membrane [goid 0005886] [evidence TAS] [pmid 10480894]; go_function: GTPase activator activity [goid 0005096] [evidence TAS] [pmid 10747990]; go_function: calmodulin binding [goid 0005516] [evidence TAS] [pmid 10747990]; go_function: signal transducer activity [goid 0004871] [evidence IEA]; go_process: G-protein signaling, adenylate cyclase inhibiting pathway [goid 0007193] […
DKFZp564I1922	NM_015419.1	3181.69	384.76	8.27	6040411	GI_18390318			9474	GCAGTATCTGGCTTGTCCATCTGGTCTAAGGTGGCTGCTTCTTCCCCAGC	Homo sapiens adlican (DKFZp564I1922), mRNA.	go_function: vascular endothelial growth factor receptor activity [goid 0005021] [evidence IEA]; go_function: ATP binding [goid 0005524] [evidence IEA]; go_process: protein amino acid phosphorylation [goid 0006468] [evidence IEA]
ALDOA	NM_184041.1	927.44	112.69	8.23	3610112	GI_34577109			103	AAGGGGTCCTGGTGACGAGTCCCGCGTTCTCTCCTTGAATCCACTCGCCA	Homo sapiens aldolase A, fructose-bisphosphate (ALDOA), transcript variant 2, mRNA.	go_function: fructose-bisphosphate aldolase activity [goid 0004332] [evidence TAS] [pmid 2825199]; go_function: lyase activity [goid 0016829] [evidence IEA]; go_process: fructose metabolism [goid 0006000] [evidence TAS] [pmid 2825199]; go_process: striated muscle contraction [goid 0006941] [evidence TAS] [pmid 8598869]; go_process: glycolysis [goid 0006096] [evidence TAS] [pmid 2825199]
SGK	NM_005627.2	3391.59	413.09	8.21	450148	GI_25168262			1775	CCCTTGTGGATATGCTGTGTGAACCGTCGTGTGAGTGTGGTATGCCTGAT	Homo sapiens serum/glucocorticoid regulated kinase (SGK), mRNA.	go_component: nucleus [goid 0005634] [evidence IEA]; go_function: protein serine/threonine kinase activity [goid 0004674] [evidence TAS] [pmid 9114008]; go_function: cAMP-dependent protein kinase activity [goid 0004691] [evidence IEA]; go_function: protein kinase CK2 activity [goid 0004682] [evidence IEA]; go_function: ATP binding [goid 0005524] [evidence IEA]; go_function: transferase activity […
CAPG	NM_001747.1	2636.37	329.77	7.99	4200402	GI_4502560			990	AGGGCTTCATCTCGCGCATGCAGTACGCCCCGAACACTCAGGTGGAGATT	Homo sapiens capping protein (actin filament), gelsolin-like (CAPG), mRNA.	go_component: F-actin capping protein complex [goid 0008290] [evidence TAS] [pmid 1322908]; go_component: nucleus [goid 0005634] [evidence IEA]; go_component: actin cytoskeleton [goid 0015629] [evidence NR]; go_function: barbed-end actin capping activity [goid 0003783] [evidence TAS] [pmid 1322908]; go_function: actin binding [goid 0003779] [evidence IEA]; go_process: response to pest/pathogen/pa…
ADFP	NM_001122.2	3220.17	404.58	7.96	3170408	GI_34577058			1495	CCTGCCCCTATCACTAGTGCATGCTGTGGCCAGACAGATGACACCTTTTG	Homo sapiens adipose differentiation-related protein (ADFP), mRNA.	go_component: lipid particle [goid 0005811] [evidence TAS] [pmid 9003395]; go_component: extracellular [goid 0005576] [evidence TAS] [pmid 9003395]; go_component: endoplasmic reticulum [goid 0005783] [evidence TAS] [pmid 9003395]; go_component: membrane [goid 0016020] [evidence IEA]
MMP19	NM_022792.1	1454.94	182.87	7.96	3780576	GI_13027793			1731	CTGGAGGTCAATGGTGGAGGGAGATGCCTGGGTCCTGTTCTTCCTACATA	Homo sapiens matrix metalloproteinase 19 (MMP19), transcript variant rasi-9, mRNA.
SERPINE1	NM_000602.1	1897.21	246.73	7.69	6840139	GI_10835158			2440	GGGCTGCATGACCTACCAGGACAGAACTTTCCCCAATTACAGGGTGACTC	Homo sapiens serine (or cysteine) proteinase inhibitor, clade E (nexin, plasminogen activator inhibitor type 1), member 1 (SERPINE1), mRNA.	go_function: endopeptidase inhibitor activity [goid 0004866] [evidence NR]; go_function: serpin [goid 0004868] [evidence IEA]; go_function: plasminogen activator activity [goid 0008243] [evidence IEA]; go_function: serine protease inhibitor activity [goid 0004867] [evidence IEA]; go_process: blood coagulation [goid 0007596] [evidence TAS] [pmid 9207454]
LOC56901	NM_020142.3	1379.1	180.36	7.65	4150079	GI_34147589			846	TACGTGTTGAGCGTGGCCTACGTGAGCCAACAAGAAGCAGGGGCCTCTGA	Homo sapiens NADH:ubiquinone oxidoreductase MLRQ subunit homolog (LOC56901), mRNA.
SLAMF8	NM_020125.1	1299.55	171.53	7.58	2320288	GI_9910341			2817	GCAGCTCTCCCTCCACAAGGTGACTCTTAGCAACCTCATTTCGACAGTGG	Homo sapiens SLAM family member 8 (SLAMF8), mRNA.
CYBA	NM_000101.1	3429.01	459.81	7.46	4570280	GI_4557504			373	CATTGCGAGCGGCATCTACCTACTGGCGGCTGTGCGTGGCGAGCAGTGGA	Homo sapiens cytochrome b-245, alpha polypeptide (CYBA), mRNA.	go_component: membrane [goid 0016020] [evidence NR]; go_component: mitochondrion [goid 0005739] [evidence NR]; go_function: cytochrome b [goid 0009460] [evidence TAS] [pmid 2243141]; go_function: oxidoreductase activity [goid 0016491] [evidence IEA]; go_function: electron transporter activity [goid 0005489] [evidence TAS]; go_process: superoxide metabolism [goid 0006801] [evidence NR]; go_process…
HLA-DQA1	XM_371812.1	2588.36	353.4	7.32	6550605	GI_41197088			1124	TCATCCAGGGCTGACTGAAACCGTGGCTAAGAATTGGGAGACTCTCTTGT	Homo sapiens major histocompatibility complex, class II, DQ alpha 1 (HLA-DQA1), mRNA.	go_component: integral to membrane [goid 0016021] [evidence IEA]; go_function: class II major histocompatibility complex antigen [goid 0003821] [evidence TAS] [pmid 2300572]; go_function: MHC class II receptor activity [goid 0045012] [evidence TAS]; go_process: pathogenesis [goid 0009405] [evidence TAS] [pmid 2300572]; go_process: immune response [goid 0006955] [evidence IEA]; go_process: antigen…
OLR1	NM_002543.2	1235.22	169.49	7.29	4540142	GI_37595562			2148	GTGTCACAATGCTCCTCCTGATGACTCCTCCCCAGAAAACCACCAATCGG	Homo sapiens oxidised low density lipoprotein (lectin-like) receptor 1 (OLR1), mRNA.	go_component: membrane fraction [goid 0005624] [evidence TAS] [pmid 9052782]; go_component: integral to plasma membrane [goid 0005887] [evidence TAS] [pmid 9052782]; go_function: LDL receptor [goid 0008032] [evidence E] [pmid 9828121]; go_function: lectin [goid 0005530] [evidence IEA]; go_function: sugar binding [goid 0005529] [evidence IEA]; go_function: receptor activity [goid 0004872] [evidenc…
SFRP2	XM_050625.2	3052	433.21	7.05	5220463	GI_27477718			1052	AAGCGGTGGCAGAAGGGGCAGAGAGAGTTCAAGCGCATCTCCCGCAGCAT	Homo sapiens secreted frizzled-related protein 2 (SFRP2), mRNA.
PLAU	NM_002658.1	4188.16	602.38	6.95	6130142	GI_4505862			2153	GGCCAGTTATCCCTTCCTTTTAGCCTAGTTCATCCAATCCTCACTGGGTG	Homo sapiens plasminogen activator, urokinase (PLAU), mRNA.	go_component: extracellular space [goid 0005615] [evidence NR]; go_function: u-plasminogen activator activity [goid 0004297] [evidence TAS] [pmid 10749881]; go_function: cell adhesion molecule activity [goid 0005194] [evidence NR]; go_function: trypsin activity [goid 0004295] [evidence IEA]; go_function: chymotrypsin activity [goid 0004263] [evidence IEA]; go_function: hydrolase activity [goid 00…
CTSD	NM_001909.3	3228.73	485.56	6.65	60008	GI_23110949			1961	ACTGAGCCAGTCCCAGGGGCATGTATTGGCCTGGAGGTGGGGTTGGGATT	Homo sapiens cathepsin D (lysosomal aspartyl protease) (CTSD), mRNA.	go_component: lysosome [goid 0005764] [evidence NR]; go_function: cathepsin D activity [goid 0004192] [evidence TAS] [pmid 3927292]; go_function: pepsin A activity [goid 0004194] [evidence IEA]; go_function: hydrolase activity [goid 0016787] [evidence IEA]; go_process: proteolysis and peptidolysis [goid 0006508] [evidence IEA]
FABP5	NM_001444.1	1723.56	262.26	6.57	1170400	GI_4557580			385	GATGGGAAATTAGTGGTGGAGTGTGTCATGAACAATGTCACCTGTACTCG	Homo sapiens fatty acid binding protein 5 (psoriasis-associated) (FABP5), mRNA.	go_component: cytoplasm [goid 0005737] [evidence NR]; go_function: lipid binding [goid 0008289] [evidence P] [pmid 1512466]; go_function: fatty acid binding [goid 0005504] [evidence TAS] [pmid 8092987]; go_function: transporter activity [goid 0005215] [evidence IEA]; go_process: epidermal differentiation [goid 0008544] [evidence TAS] [pmid 1512466]; go_process: lipid metabolism [goid 0006629] [ev…
ITGAX	NM_000887.3	1605.61	245.54	6.54	1500086	GI_34452172			4270	TCAGCTCAGGGCTTCATCGTGGGGCTCTCAGTTCCGATTTCCCAGGCTGA	Homo sapiens integrin, alpha X (antigen CD11C (p150), alpha polypeptide) (ITGAX), mRNA.	go_component: integrin complex [goid 0008305] [evidence TAS] [pmid 2303426]; go_component: integral to membrane [goid 0016021] [evidence IEA]; go_function: cell adhesion receptor activity [goid 0004895] [evidence TAS] [pmid 3327687]; go_function: receptor activity [goid 0004872] [evidence TAS] [pmid 2303426]; go_function: magnesium ion binding [goid 0000287] [evidence IEA]; go_process: histogenes…
TREM2	NM_018965.1	1326.58	204.12	6.5	380706	GI_9507202			885	CTGGCAAGAGACTACTCTGCCTGAACACTGCTTCTCCTGGACCCTGGAAG	Homo sapiens triggering receptor expressed on myeloid cells 2 (TREM2), mRNA.	go_function: receptor activity [goid 0004872] [evidence P] [pmid 10799849]; go_process: humoral immune response [goid 0006959] [evidence P] [pmid 10799849]
RPLP0	NM_001002.2	4391.63	678.06	6.48	3710672	GI_16933547			378	ATGTTGCTGGCCAATAAGGTGCCAGCTGCTGCCCGTGCTGGTGCCATTGC	Homo sapiens ribosomal protein, large, P0 (RPLP0), transcript variant 1, mRNA.	go_component: cytosolic large ribosomal subunit (sensu Eukarya) [goid 0005842] [evidence TAS] [pmid 3323886]; go_component: ribosome [goid 0005840] [evidence IEA]; go_component: intracellular [goid 0005622] [evidence IEA]; go_function: structural protein of ribosome [goid 0003735] [evidence E] [pmid 3323886]; go_function: RNA binding [goid 0003723] [evidence TAS] [pmid 3323886]; go_function: stru…
LOXL2	NM_002318.1	1368.12	216.23	6.33	670215	GI_4505010			3313	GGGTTTTTGATTCAACGGTGCTATAACCAGGGTCCTGGGTGACAGGGCGC	Homo sapiens lysyl oxidase-like 2 (LOXL2), mRNA.	go_component: membrane [goid 0016020] [evidence IEA]; go_component: extracellular space [goid 0005615] [evidence TAS] [pmid 9079631]; go_function: electron transporter activity [goid 0005489] [evidence TAS] [pmid 9079631]; go_function: protein-lysine 6-oxidase activity [goid 0004720] [evidence IEA]; go_function: scavenger receptor activity [goid 0005044] [evidence IEA]; go_function: copper ion bi…
CCL2	NM_002982.2	3506.02	556.39	6.3	5860408	GI_22538812			387	CCCAAGAATCTGCAGCTAACTTATTTTCCCCTAGCTTTCCCCAGACACCC	Homo sapiens chemokine (C-C motif) ligand 2 (CCL2), mRNA.	go_component: membrane [goid 0016020] [evidence IEA]; go_component: extracellular space [goid 0005615] [evidence TAS]; go_function: chemokine activity [goid 0008009] [evidence TAS] [pmid 10623817]; go_function: receptor binding [goid 0005102] [evidence E]; go_function: protein kinase activity [goid 0004672] [evidence TAS] [pmid 9973507]; go_function: signal transducer activity [goid 0004871] [evi…
IGJ	NM_144646.2	1369.16	219.06	6.25	2120066	GI_32189367			481	GGTGAGACCAAAATGGTGGAAACAGCCTTAACCCCAGATGCCTGCTATCC	Homo sapiens immunoglobulin J polypeptide, linker protein for immunoglobulin alpha and mu polypeptides (IGJ), mRNA.	go_component: extracellular [goid 0005576] [evidence NAS] [pmid 2984306]; go_function: antigen binding [goid 0003823] [evidence NAS] [pmid 2984306]; go_process: immune response [goid 0006955] [evidence NAS] [pmid 2984306]
RPL18A	NM_000980.2	14038.5	2252.03	6.23	1500364	GI_15431299			18	GAACGCGGAGAGCACGCCATGAAGGCCTCGGGCACGCTACGAGAGTACAA	Homo sapiens ribosomal protein L18a (RPL18A), mRNA.	go_component: cytosolic large ribosomal subunit (sensu Eukarya) [goid 0005842] [evidence TAS] [pmid 9582194]; go_component: ribosome [goid 0005840] [evidence IEA]; go_component: intracellular [goid 0005622] [evidence IEA]; go_function: structural protein of ribosome [goid 0003735] [evidence P] [pmid 9582194]; go_function: RNA binding [goid 0003723] [evidence TAS] [pmid 9582194]; go_function: stru…
CXCR4	NM_003467.1	2331.49	377.2	6.18	2340593	GI_4503174			1344	GGCAGGACCTGTGGCCAAGTTCTTAGTTGCTGTATGTCTCGTGGTAGGAC	Homo sapiens chemokine (C-X-C motif) receptor 4 (CXCR4), mRNA.	go_component: cytoplasm [goid 0005737] [evidence TAS] [pmid 10415069]; go_component: integral to plasma membrane [goid 0005887] [evidence TAS] [pmid 10644702]; go_component: plasma membrane [goid 0005886] [evidence E]; go_function: chemokine receptor activity [goid 0004950] [evidence E]; go_function: coreceptor activity [goid 0015026] [evidence TAS] [pmid 10754293]; go_function: G-protein coupled…
LIPA	NM_000235.1	2475.21	402.94	6.14	4060068	GI_4557720			2079	CCCGCTACTGTCGTTATTGATCACATCTGTGTGAAGCCAAAGCCCCGTGG	Homo sapiens lipase A, lysosomal acid, cholesterol esterase (Wolman disease) (LIPA), mRNA.	go_component: lysosome [goid 0005764] [evidence TAS] [pmid 1718995]; go_function: lipoprotein lipase activity [goid 0004465] [evidence NR]; go_function: hydrolase activity [goid 0016787] [evidence IEA]; go_function: sterol esterase activity [goid 0004771] [evidence IEA]; go_process: N-linked glycosylation [goid 0006487] [evidence TAS] [pmid 1718995]; go_process: lipid catabolism [goid 0016042] [e…
CTSB	NM_001908.2	9824.67	1618.49	6.07	2030408	GI_22538429			1518	CAGGATGAAAGTTCCCCCATCAGTTCCCCCAGTACCTCCAAGCAAGTAGC	Homo sapiens cathepsin B (CTSB), transcript variant 1, mRNA.	go_component: lysosome [goid 0005764] [evidence NR]; go_component: intracellular [goid 0005622] [evidence TAS] [pmid 1645961]; go_function: cathepsin B activity [goid 0004213] [evidence TAS] [pmid 1645961]; go_function: hydrolase activity [goid 0016787] [evidence IEA]; go_process: proteolysis and peptidolysis [goid 0006508] [evidence TAS] [pmid 3463996]
LOC94105	NM_033209.2	1035.04	171.03	6.05	2120600	GI_24475732			1245	CCAGGAAAGCAGCGCTAGTGGAGGGTTGGAGAAGGAGGTAAAGGATGAGG	Homo sapiens Thy-1 co-transcribed (LOC94105), mRNA.	go_component: cellular_component unknown [goid 0008372] [evidence ND]; go_function: molecular_function unknown [goid 0005554] [evidence ND]; go_process: biological_process unknown [goid 0000004] [evidence ND]
LOC374572	XM_350946.1	6455.1	1071.32	6.03	5900403	GI_37546026			2468	TCAATGTGTCTGTTGTCATGGCGGAGGCGGATGGCACCTGCTACTGAGCC	Homo sapiens similar to hypothetical protein (LOC374572), mRNA.
ADAMTS4	NM_005099.3	1152.15	194	5.94	6860673	GI_41327755			4184	TGTGATCCTTTTGGAGTCAGACAGATGTGGTTGCATCCTAACTCCATGTC	Homo sapiens a disintegrin-like and metalloprotease (reprolysin type) with thrombospondin type 1 motif, 4 (ADAMTS4), mRNA.	go_component: extracellular matrix [goid 0005578] [evidence IEA]; go_function: metallopeptidase activity [goid 0008237] [evidence E] [pmid 10356395]; go_function: peptidase activity [goid 0008233] [evidence E]; go_function: zinc ion binding [goid 0008270] [evidence IEA]; go_function: metalloendopeptidase activity [goid 0004222] [evidence IEA]; go_process: proteolysis and peptidolysis [goid 000650…
COL11A1	NM_080630.1	761.08	129.88	5.86	5080338	GI_18375521			6030	TCTGTGTCCATTTCCAAAACTTGCACGTGTCCCTGAATTCCATCTGACTC	Homo sapiens collagen, type XI, alpha 1 (COL11A1), transcript variant C, mRNA.	go_component: collagen [goid 0005581] [evidence IEA]; go_component: microfibril [goid 0001527] [evidence IEA]; go_component: collagen type XI [goid 0005592] [evidence TAS] [pmid 3182841]; go_function: collagen [goid 0005202] [evidence TAS] [pmid 8872475]; go_function: adhesive extracellular matrix constituent activity [goid 0030022] [evidence NAS] [pmid 10486316]; go_process: cartilage condensati…
ANGPTL4	NM_016109.2	2299.46	392.52	5.86	5130671	GI_21536395			1768	GGGACACAAGCAGGCGCCAATGGTATCTGGGCGGAGCTCACAGAGTTCTT	Homo sapiens angiopoietin-like 4 (ANGPTL4), transcript variant 2, mRNA.	go_component: kinesin complex [goid 0005871] [evidence IEA]
MMP11	NM_005940.2	924.54	159.36	5.8	7040671	GI_13027795			2106	TACCTCAATCCTGTCCCAGGCCGGATCCTCCTGAAGCCCTTTTCGCAGCA	Homo sapiens matrix metalloproteinase 11 (stromelysin 3) (MMP11), mRNA.	go_component: extracellular matrix [goid 0005578] [evidence TAS] [pmid 1701851]; go_function: stromelysin 3 activity [goid 0004249] [evidence TAS] [pmid 7746327]; go_function: zinc ion binding [goid 0008270] [evidence IEA]; go_function: hydrolase activity [goid 0016787] [evidence IEA]; go_function: calcium ion binding [goid 0005509] [evidence IEA]; go_process: proteolysis and peptidolysis [goid 0…
TNC	NM_002160.1	1405.29	243.77	5.76	3520390	GI_4504548			7056	CCCTGGGGCCAACGGCAACAGCATGGGCCTCACCTCCTCTGTGATTTCTT	Homo sapiens tenascin C (hexabrachion) (TNC), mRNA.	go_component: extracellular matrix [goid 0005578] [evidence NR]; go_component: kinesin complex [goid 0005871] [evidence IEA]; go_function: binding [goid 0005488] [evidence TAS] [pmid 1704365]; go_function: cell adhesion receptor activity [goid 0004895] [evidence TAS] [pmid 1704365]; go_function: structural molecule activity [goid 0005198] [evidence IEA]; go_process: cell adhesion [goid 0007155] […
IL6	NM_000600.1	1130.22	196.75	5.74	870048	GI_10834983			663	TTCCTGCAGTCCAGCCTGAGGGCTCTTCGGCAAATGTAGCATGGGCACCT	Homo sapiens interleukin 6 (interferon, beta 2) (IL6), mRNA.	go_component: extracellular space [goid 0005615] [evidence TAS] [pmid 10925276]; go_function: interleukin-6 receptor binding [goid 0005138] [evidence TAS] [pmid 10925276]; go_function: growth factor activity [goid 0008083] [evidence E]; go_function: cytokine activity [goid 0005125] [evidence IEA]; go_process: negative regulation of cell proliferation [goid 0008285] [evidence TAS] [pmid 3023045]; …
KIAA1199	NM_018689.1	751.86	131.54	5.72	4570500	GI_38638697			6882	GCAACGCTCCTCTGAAATGCTTGTCTTTTTTCTGTTGCCGAAATAGCTGG	Homo sapiens KIAA1199 protein (KIAA1199), mRNA.
LOC388783	XM_371390.2	837.16	146.68	5.71	6590575	GI_42662266			61	AGAATAAGAGGTGATAGGCAGTTCGGCGGTCCAGTGGGTCTGTCTCTTGC	Homo sapiens similar to hypothetical protein (LOC388783), mRNA.
TGFBI	NM_000358.1	7268.58	1287.86	5.64	1850301	GI_4507466			2555	GTGTCTCACATCTACACGTGGCTTGGAGGCTTTTATGGGGCCCTGTCCAG	Homo sapiens transforming growth factor, beta-induced, 68kDa (TGFBI), mRNA.	go_component: extracellular matrix [goid 0005578] [evidence IEA]; go_component: extracellular space [goid 0005615] [evidence TAS] [pmid 1388724]; go_function: integrin binding [goid 0005178] [evidence TAS] [pmid 1388724]; go_function: tumor suppressor [goid 0008181] [evidence TAS] [pmid 8024701]; go_function: structural molecule activity [goid 0005198] [evidence IEA]; go_function: cell adhesion m…
FBP1	NM_000507.2	1602.71	284.01	5.64	6590390	GI_16579887			1248	CCGGAGAATTGCCTCTACCTGGACCTTTTGTCTCACACAGCAGTACCCTG	Homo sapiens fructose-1,6-bisphosphatase 1 (FBP1), mRNA.	go_function: fructose-2,6-bisphosphate 2-phosphatase activity [goid 0004331] [evidence TAS] [pmid 8387495]; go_function: hydrolase activity [goid 0016787] [evidence IEA]; go_function: fructose-bisphosphatase activity [goid 0042132] [evidence IEA]; go_function: phosphoric ester hydrolase activity [goid 0042578] [evidence IEA]; go_process: fructose metabolism [goid 0006000] [evidence TAS] [pmid 755…
HAVCR2	NM_032782.2	1591.69	285.55	5.57	1240717	GI_21314757			2204	GACGGTATAGGCTTGATCTGTCTTGCTTATTGTTGCCCCCTGCGCCTAGC	Homo sapiens hepatitis A virus cellular receptor 2 (HAVCR2), mRNA.
RGS16	NM_002928.2	1566.46	281.22	5.57	3120164	GI_34452689			2221	GCCTGACTGTCTCCCTTTCTCTACCAGACTCTACCTCTGAATGTGCTGGG	Homo sapiens regulator of G-protein signalling 16 (RGS16), mRNA.	go_component: peripheral plasma membrane protein [goid 0000157] [evidence P] [pmid 9469939]; go_function: GTPase activator activity [goid 0005096] [evidence TAS] [pmid 10747990]; go_function: calmodulin binding [goid 0005516] [evidence TAS] [pmid 10747990]; go_function: signal transducer activity [goid 0004871] [evidence IEA]; go_process: regulation of G-protein coupled receptor protein signaling…
PLA2G7	NM_005084.2	685.45	123.44	5.55	6220070	GI_31543409			1109	GGATGTTTCCACTGGGTGATGAAGTATATTCCAGAATTCCTCAGCCCCTC	Homo sapiens phospholipase A2, group VII (platelet-activating factor acetylhydrolase, plasma) (PLA2G7), mRNA.	go_component: 2-acetyl-1-alkylglycerophosphocholine esterase complex [goid 0008247] [evidence IEA]; go_component: extracellular [goid 0005576] [evidence TAS] [pmid 8675689]; go_function: phospholipid binding [goid 0005543] [evidence TAS] [pmid 8675689]; go_function: 1-alkyl-2-acetylglycerophosphocholine esterase activity [goid 0003847] [evidence IEA]; go_function: hydrolase activity [goid 0016787…
CECR1	NM_177405.1	2064.73	372.37	5.54	2810292	GI_29029551			2825	CACTGTCTCAGAGAGGTTTTCCTGTGCTCGCCCTGTTTCTCTCAGGAAGC	Homo sapiens cat eye syndrome chromosome region, candidate 1 (CECR1), transcript variant 2, mRNA.	go_component: cellular_component unknown [goid 0008372] [evidence ND]; go_function: growth factor activity [goid 0008083] [evidence NAS] [pmid 10756095]; go_function: hydrolase activity [goid 0016787] [evidence IEA]; go_function: hydrolase activity, acting on carbon-nitrogen (but not peptide) bonds, in cyclic amidines [goid 0016814] [evidence IEA]; go_process: nucleotide metabolism [goid 0009117]…
MMP1	NM_002421.2	665.38	122.13	5.45	4010068	GI_13027798			1874	GCAGTCACTGGTGTCACCCTGGATAGGCAAGGGATAACTCTTCTAACACA	Homo sapiens matrix metalloproteinase 1 (interstitial collagenase) (MMP1), mRNA.	go_component: extracellular matrix [goid 0005578] [evidence IEA]; go_component: extracellular space [goid 0005615] [evidence NR]; go_function: collagenase activity [goid 0008133] [evidence E] [pmid 3027129]; go_function: zinc ion binding [goid 0008270] [evidence TAS] [pmid 2167156]; go_function: interstitial collagenase activity [goid 0004232] [evidence IEA]; go_function: hydrolase activity [goid…
CCL4	NM_002984.1	3092.78	571.7	5.41	130441	GI_4506844			439	TCTCCATGAGACACATCTCCTCCATACTCAGGACTCCTCTCCGCAGTTCC	Homo sapiens chemokine (C-C motif) ligand 4 (CCL4), mRNA.	go_component: extracellular space [goid 0005615] [evidence TAS] [pmid 2521882]; go_function: cytokine activity [goid 0005125] [evidence P] [pmid 2462251]; go_function: receptor signaling protein tyrosine kinase activity [goid 0004716] [evidence TAS] [pmid 9973507]; go_function: chemokine activity [goid 0008009] [evidence TAS] [pmid 10929056]; go_process: viral replication [goid 0008166] [evidence…
VCAM1	NM_080682.1	2182.52	403.45	5.41	940014	GI_18201908			2642	GGTATAATGGTTGACTGGGTTTCTCTGTATAGTACTGGCATGGTACGGAG	Homo sapiens vascular cell adhesion molecule 1 (VCAM1), transcript variant 2, mRNA.	go_component: integral to membrane [goid 0016021] [evidence IEA]; go_component: plasma membrane [goid 0005886] [evidence NR]; go_function: cell adhesion molecule activity [goid 0005194] [evidence IEA]; go_process: cell-cell adhesion [goid 0016337] [evidence IEA]
BZRP	NM_000714.3	695.86	128.8	5.4	3830609	GI_21536444			154	TCCCGCTTTGTCCACGGCGAGGGTCTCCGCTGGTACGCCGGCCTGCAGAA	Homo sapiens benzodiazapine receptor (peripheral) (BZRP), transcript variant PBR, mRNA.	go_component: mitochondrial outer membrane [goid 0005741] [evidence NR]; go_function: benzodiazepine receptor activity [goid 0008503] [evidence E] [pmid 1326278]; go_process: mitochondrial translocation [goid 0006628] [evidence E] [pmid 1326278]
CD83	NM_004233.2	1470.08	276.05	5.33	1570053	GI_24475618			2066	GGGGAAGTGAGGAAGCCAGGTCCACGGTCTGTTCTTGAAGCAGTAGCCTA	Homo sapiens CD83 antigen (activated B lymphocytes, immunoglobulin superfamily) (CD83), mRNA.	go_component: integral to plasma membrane [goid 0005887] [evidence TAS] [pmid 8422464]; go_component: plasma membrane [goid 0005886] [evidence E] [pmid 9310491]; go_function: lymphocyte antigen [goid 0005557] [evidence TAS] [pmid 9310491]; go_process: humoral immune response [goid 0006959] [evidence TAS] [pmid 8422464]; go_process: defense response [goid 0006952] [evidence TAS] [pmid 1378080]; go…
SCD	NM_005063.3	2161.38	414.22	5.22	2640152	GI_31982900			4990	TAGGAATGTCCACCATGAACTTGATACGTCCGTGTGTCCCAGATGCTGTC	Homo sapiens stearoyl-CoA desaturase (delta-9-desaturase) (SCD), mRNA.	go_component: endoplasmic reticulum [goid 0005783] [evidence IEA]; go_component: integral to membrane [goid 0016021] [evidence IEA]; go_function: stearoyl-CoA 9-desaturase activity [goid 0004768] [evidence TAS] [pmid 10229681]; go_function: iron ion binding [goid 0005506] [evidence IEA]; go_function: oxidoreductase activity [goid 0016491] [evidence IEA]; go_process: fatty acid biosynthesis [goid …
SLC15A3	NM_016582.1	1624.73	313.25	5.19	3800632	GI_7706116			1884	CGTCACGGCTCTCCTATTTGTCTGGATCGCTGGACGCTATGAGAGGGCGT	Homo sapiens solute carrier family 15, member 3 (SLC15A3), mRNA.	go_component: membrane [goid 0016020] [evidence IEA]; go_function: transporter activity [goid 0005215] [evidence IEA]; go_process: oligopeptide transport [goid 0006857] [evidence IEA]
LOC375391	XM_353345.1	1550.43	301.88	5.14	6400408	GI_37540588			366	GCACTGAGGACCACGCTGCTCCGTGTGAATAAATGCCCAGTGGCACGCCT	Homo sapiens hypothetical gene supported by BC038466; BC047038 (LOC375391), mRNA.
FPRL2	NM_002030.3	1036.2	201.79	5.14	870563	GI_38455412			2229	CATGTCTGGACCTCAGCCTATATCCTGAGACTAAGTGGAAGTGGGAAAAG	Homo sapiens formyl peptide receptor-like 2 (FPRL2), mRNA.	go_component: integral to membrane [goid 0016021] [evidence TAS] [pmid 8198572]; go_component: plasma membrane [goid 0005886] [evidence TAS] [pmid 8198572]; go_function: N-formyl peptide receptor activity [goid 0004982] [evidence TAS] [pmid 8198572]; go_function: rhodopsin-like receptor activity [goid 0001584] [evidence IEA]; go_process: cell motility [goid 0006928] [evidence TAS] [pmid 8198572];…
TYROBP	NM_198125.1	7978.67	1563.73	5.1	2940438	GI_38158004			198	ATGGGAGACCTGGTGCTGACAGTGCTCATTGCCCTGGCCGTGTACTTCCT	Homo sapiens TYRO protein tyrosine kinase binding protein (TYROBP), transcript variant 2, mRNA.	go_component: integral to plasma membrane [goid 0005887] [evidence TAS] [pmid 9490415]; go_function: receptor signaling protein activity [goid 0005057] [evidence TAS] [pmid 9490415]; go_process: cellular defense response [goid 0006968] [evidence TAS] [pmid 9490415]; go_process: signal transduction [goid 0007165] [evidence E] [pmid 9490415]; go_process: intracellular signaling cascade [goid 000724…
LMNA	NM_005572.2	1964.83	385.48	5.1	2970021	GI_27436944			1653	TACCGGTTCCCACCAAAGTTCACCCTGAAGGCTGGGCAGGTGGTGACGAT	Homo sapiens lamin A/C (LMNA), transcript variant 2, mRNA.	go_component: nuclear lamina [goid 0005652] [evidence P] [pmid 3453101]; go_component: lamin filament [goid 0005638] [evidence TAS] [pmid 10080180]; go_component: kinesin complex [goid 0005871] [evidence IEA]; go_component: nucleus [goid 0005634] [evidence IEA]; go_function: structural molecule activity [goid 0005198] [evidence TAS] [pmid 8344919]; go_process: muscle development [goid 0007517] [e…
NMES1	NM_197955.1	521.16	103.11	5.05	6130368	GI_37694066			335	GAAGAGTTGCAAAATGTCCAAAGGGTGACCAAATGACGAGCCCTCGCCTC	Homo sapiens normal mucosa of esophagus specific 1 (NMES1), transcript variant 1, mRNA.
ABCG1	NM_016818.1	793.86	157.19	5.05	3940204	GI_8051576			2705	ATGCAGGTTCCAGGTGGAGGGAAGACGTGGACACCATCTCCACTGAGCCA	Homo sapiens ATP-binding cassette, sub-family G (WHITE), member 1 (ABCG1), transcript variant 2, mRNA.	go_component: membrane fraction [goid 0005624] [evidence P] [pmid 9034316]; go_component: integral to plasma membrane [goid 0005887] [evidence P] [pmid 9034316]; go_function: L-tryptophan transporter activity [goid 0015196] [evidence P] [pmid 9034316]; go_function: purine nucleotide transporter activity [goid 0015216] [evidence P] [pmid 9034316]; go_function: ATP binding [goid 0005524] [evidence …
HLA-DMB	NM_002118.3	4765.26	944.12	5.05	1980390	GI_18641376			1288	CTCCTGGGGCTCTCAGTGTGCCATAGAGGACAGCAACTGGTGATTGTTTC	Homo sapiens major histocompatibility complex, class II, DM beta (HLA-DMB), mRNA.	go_component: integral to membrane [goid 0016021] [evidence IEA]; go_function: MHC-interacting protein [goid 0003822] [evidence TAS] [pmid 8139690]; go_function: chaperone activity [goid 0003754] [evidence NR]; go_function: MHC class II receptor activity [goid 0045012] [evidence IEA]; go_process: perception of pest/pathogen/parasite [goid 0009596] [evidence TAS] [pmid 8139690]; go_process: immune…
CTSZ	NM_001336.2	2215.8	440.44	5.03	6550519	GI_22538441			1276	GTGACCTGCAACACAGGAAACGATGGGACCTCAGTCTTCTTCAGCAGAGG	Homo sapiens cathepsin Z (CTSZ), mRNA.	go_component: lysosome [goid 0005764] [evidence IEA]; go_function: cysteine-type peptidase activity [goid 0008234] [evidence E] [pmid 9642240]; go_function: cysteine-type endopeptidase activity [goid 0004197] [evidence IEA]; go_function: hydrolase activity [goid 0016787] [evidence IEA]; go_process: proteolysis and peptidolysis [goid 0006508] [evidence TAS] [pmid 9642240]; go_process: oncogenesis …
MMP7	NM_002423.2	586.23	116.74	5.02	1400605	GI_13027804			615	GCTCACTTCGATGAGGATGAACGCTGGACGGATGGTAGCAGTCTAGGGAT	Homo sapiens matrix metalloproteinase 7 (matrilysin, uterine) (MMP7), mRNA.	go_component: extracellular matrix [goid 0005578] [evidence IEA]; go_component: extracellular space [goid 0005615] [evidence TAS] [pmid 1497627]; go_function: metalloendopeptidase activity [goid 0004222] [evidence P] [pmid 1497627]; go_function: zinc ion binding [goid 0008270] [evidence IEA]; go_function: matrilysin activity [goid 0004235] [evidence IEA]; go_function: hydrolase activity [goid 001…
IL1RN	NM_173842.1	748.48	149.29	5.01	3940070	GI_27894318			1626	GCACCTAGCCTCGCTCTTGGCAGGTACTCAGCGAATGAATGCTGTATATG	Homo sapiens interleukin 1 receptor antagonist (IL1RN), transcript variant 1, mRNA.	go_component: extracellular space [goid 0005615] [evidence P] [pmid 1385987]; go_component: intracellular [goid 0005622] [evidence NR]; go_function: interleukin-1 receptor antagonist activity [goid 0005152] [evidence E] [pmid 2139180]; go_process: inflammatory response [goid 0006954] [evidence NR]
LOC388125	XM_370868.1	1051.91	211.46	4.97	2190128	GI_41204930			1559	TGTTCACAGGACCCCCATATCTCTTTCCAGACCATTTTTGCATTCCAAGG	Homo sapiens similar to hypothetical LOC237397 (LOC388125), mRNA.
HLA-DQB1	NM_002123.2	2075.12	418.26	4.96	5550280	GI_24797068			962	TGTCACGCAGCCACCAGGTCATCTCCTTTCATCCCCACCTTGAGGCGGAT	Homo sapiens major histocompatibility complex, class II, DQ beta 1 (HLA-DQB1), mRNA.
MMP12	NM_002426.1	564.83	116.45	4.85	780193	GI_4505206			1243	GACCCTGGTTATCCCAAACTGATTACCAAGAACTTCCAAGGAATCGGGCC	Homo sapiens matrix metalloproteinase 12 (macrophage elastase) (MMP12), mRNA.	go_component: extracellular matrix [goid 0005578] [evidence NR]; go_function: macrophage elastase activity [goid 0004234] [evidence TAS] [pmid 8226919]; go_function: zinc ion binding [goid 0008270] [evidence TAS] [pmid 8226919]; go_function: hydrolase activity [goid 0016787] [evidence IEA]; go_function: calcium ion binding [goid 0005509] [evidence IEA]; go_process: proteolysis and peptidolysis [g…
VAMP8	NM_003761.2	3543.04	738.77	4.8	5720022	GI_14043025			560	GTGGCTGCATTTCTTGGGTCCTTAGAGTGGGCTGGAGAGACCTAGAGGGC	Homo sapiens vesicle-associated membrane protein 8 (endobrevin) (VAMP8), mRNA.	go_component: synaptic vesicle [goid 0008021] [evidence NR]; go_component: early endosome [goid 0005769] [evidence TAS] [pmid 9614193]; go_component: membrane fraction [goid 0005624] [evidence TAS] [pmid 9614193]; go_process: nonselective vesicle docking [goid 0006904] [evidence NR]; go_process: nonselective vesicle transport [goid 0006899] [evidence TAS] [pmid 9614193]; go_process: protein compl…
LAPTM5	NM_006762.1	1080.88	226.65	4.77	4920025	GI_5803055			2096	AGGGTCTCTGGGGACTGTCGGGGGGTACAGAGGGAGAAGGCTCTGCAAGA	Homo sapiens Lysosomal-associated multispanning membrane protein-5 (LAPTM5), mRNA.	go_component: lysosome [goid 0005764] [evidence TAS] [pmid 8661146]; go_component: integral to plasma membrane [goid 0005887] [evidence TAS] [pmid 8661146]
EBI2	NM_004951.2	1031.8	216.38	4.77	70341	GI_14577915			1006	CGGCAAGTCAGTGTATCGATTTCTAGTGCTGTGAAGTCAGCCCCTGAAGA	Homo sapiens Epstein-Barr virus induced gene 2 (lymphocyte-specific G protein-coupled receptor) (EBI2), mRNA.	go_component: integral to plasma membrane [goid 0005887] [evidence TAS] [pmid 8383238]; go_function: G-protein coupled receptor activity [goid 0004930] [evidence P] [pmid 8383238]; go_function: rhodopsin-like receptor activity [goid 0001584] [evidence IEA]; go_function: purinergic nucleotide receptor activity, G-protein coupled [goid 0045028] [evidence IEA]; go_process: virulence [goid 0009406] […
ITGB2	NM_000211.1	1153.5	242.26	4.76	6980121	GI_4557885			2306	CCCAGTGGAACAATGATAATCCCCTTTTCAAGAGCGCCACCACGACGGTC	Homo sapiens integrin, beta 2 (antigen CD18 (p95), lymphocyte function-associated antigen 1; macrophage antigen 1 (mac-1) beta subunit) (ITGB2), mRNA.	go_component: integrin complex [goid 0008305] [evidence P] [pmid 1683838]; go_function: cell adhesion receptor activity [goid 0004895] [evidence E]; go_process: integrin-mediated signaling pathway [goid 0007229] [evidence E]; go_process: cell adhesion [goid 0007155] [evidence E]; go_process: antimicrobial humoral response (sensu Invertebrata) [goid 0006960] [evidence E]
HLA-DRA	NM_019111.2	6467.51	1363.18	4.74	60100	GI_18641378			672	GGGAGTTTGATGCTCCAAGCCCTCTCCCAGAGACTACAGAGAACGTGGTG	Homo sapiens major histocompatibility complex, class II, DR alpha (HLA-DRA), mRNA.	go_component: integral to plasma membrane [goid 0005887] [evidence NAS] [pmid 6812963]; go_function: MHC class II receptor activity [goid 0045012] [evidence NAS] [pmid 6812963]; go_process: immune response [goid 0006955] [evidence NAS] [pmid 6812963]; go_process: antigen presentation, exogenous antigen [goid 0019884] [evidence IEA]; go_process: antigen processing, exogenous antigen via MHC class …
RPLP0	NM_053275.2	482.88	101.79	4.74	460093	GI_34335144			6	GACCGCGGGATGGGTGTCGGCGTGACCAGGCCTGAGCTCCCTGTCTCTCC	Homo sapiens ribosomal protein, large, P0 (RPLP0), transcript variant 2, mRNA.	go_component: cytosolic large ribosomal subunit (sensu Eukarya) [goid 0005842] [evidence TAS] [pmid 3323886]; go_component: ribosome [goid 0005840] [evidence IEA]; go_component: intracellular [goid 0005622] [evidence IEA]; go_function: structural protein of ribosome [goid 0003735] [evidence E] [pmid 3323886]; go_function: RNA binding [goid 0003723] [evidence TAS] [pmid 3323886]; go_function: stru…
TPI1	NM_000365.3	1670.77	353.74	4.72	3170193	GI_26024330			518	GTCCTGGCCTATGAGCCTGTGTGGGCCATTGGTACTGGCAAGACTGCAAC	Homo sapiens triosephosphate isomerase 1 (TPI1), mRNA.	go_function: triose-phosphate isomerase activity [goid 0004807] [evidence TAS] [pmid 2579079]; go_function: isomerase activity [goid 0016853] [evidence IEA]; go_process: pentose-phosphate shunt [goid 0006098] [evidence IEA]; go_process: glycolysis [goid 0006096] [evidence IEA]; go_process: gluconeogenesis [goid 0006094] [evidence IEA]; go_process: metabolism [goid 0008152] [evidence IEA]; go_proc…
PTN	NM_002825.5	2328.94	495.13	4.7	3120364	GI_42476152			720	TGGAAGTCTGAAGCGAGCCCTGCACAATGCCGAATGCCAGAAGACTGTCA	Homo sapiens pleiotrophin (heparin binding growth factor 8, neurite growth-promoting factor 1) (PTN), mRNA.	go_component: extracellular space [goid 0005615] [evidence TAS] [pmid 10706604]; go_function: protein phosphatase inhibitor activity [goid 0004864] [evidence TAS] [pmid 10706604]; go_function: heparin binding [goid 0008201] [evidence NR]; go_function: cytokine activity [goid 0005125] [evidence NR]; go_function: growth factor activity [goid 0008083] [evidence NR]; go_process: transmembrane recepto…
PACAP	NM_016459.2	920.65	197.02	4.67	50672	GI_24475968			855	GGTGGGAGTCAACGCCTTCCCCTCTGGACTCAAATAAAACCCAGTGACCT	Homo sapiens proapoptotic caspase adaptor protein (PACAP), mRNA.
CTSL	NM_145918.1	4953.24	1060.12	4.67	3170047	GI_22202618			1269	GTCTACCAGCCCCCGCTGTGTCGGATACACACTCGAATCATTGAAGATCC	Homo sapiens cathepsin L (CTSL), transcript variant 2, mRNA.	go_component: lysosome [goid 0005764] [evidence NR]; go_function: cathepsin L activity [goid 0004217] [evidence TAS] [pmid 8419312]; go_function: hydrolase activity [goid 0016787] [evidence IEA]; go_process: proteolysis and peptidolysis [goid 0006508] [evidence IEA]
HS3ST2	NM_006043.1	585.28	126.15	4.64	1570632	GI_5174462			1681	GAGAGATTGCAAAGCTGAAAGCACCTCCGGCCACTCCTGGGAGACAGACC	Homo sapiens heparan sulfate (glucosamine) 3-O-sulfotransferase 2 (HS3ST2), mRNA.	go_component: integral to membrane [goid 0016021] [evidence TAS] [pmid 9988767]; go_function: sulfotransferase activity [goid 0008146] [evidence E] [pmid 9988767]; go_function: heparin-glucosamine 3-O-sulfotransferase activity [goid 0008467] [evidence IEA]; go_function: transferase activity [goid 0016740] [evidence IEA]
MR-1	NM_022572.2	755.59	164.62	4.59	6620463	GI_39725643			2682	TCCCCTCCAGGCTACCTCTGCACTTTGTCAATGCTTCTCTTGTGGCACTT	Homo sapiens myofibrillogenesis regulator 1 (MR-1), mRNA.
HLA-DQA1	NM_002122.2	4287.05	937.19	4.57	6220735	GI_18426974			892	CTCTCACCTTTTCTCTGGGACTTAAGCTGCTATATCCCCTCAGAGCTCAC	Homo sapiens major histocompatibility complex, class II, DQ alpha 1 (HLA-DQA1), mRNA.	go_component: integral to membrane [goid 0016021] [evidence IEA]; go_function: class II major histocompatibility complex antigen [goid 0003821] [evidence TAS] [pmid 2300572]; go_function: MHC class II receptor activity [goid 0045012] [evidence TAS]; go_process: pathogenesis [goid 0009405] [evidence TAS] [pmid 2300572]; go_process: immune response [goid 0006955] [evidence IEA]; go_process: antigen…
CXCL16	NM_022059.1	2674.44	593.88	4.5	6040593	GI_11545764			2081	CCATACGGGTTGGTTTCACCTCCTCAGTCCCTTGCCTACCCCAGTGAGAG	Homo sapiens chemokine (C-X-C motif) ligand 16 (CXCL16), mRNA.	go_component: integral to membrane [goid 0016021] [evidence IEA]; go_component: extracellular [goid 0005576] [evidence IEA]; go_function: cytokine activity [goid 0005125] [evidence IEA]; go_function: chemokine activity [goid 0008009] [evidence IEA]; go_process: chemotaxis [goid 0006935] [evidence IEA]; go_process: immune response [goid 0006955] [evidence IEA]
SLC2A5	NM_003039.1	654.6	146.05	4.48	6550010	GI_4507012			1825	CTCCACTTTGCTGGTTCAGCCTTCGTGTGGCTCCTGGTAACGTGGCTCCA	Homo sapiens solute carrier family 2 (facilitated glucose/fructose transporter), member 5 (SLC2A5), mRNA.	go_component: integral to membrane [goid 0016021] [evidence IEA]; go_component: plasma membrane [goid 0005886] [evidence TAS] [pmid 1634504]; go_function: fructose transporter activity [goid 0005353] [evidence TAS] [pmid 1634504]; go_function: glucose transporter activity [goid 0005355] [evidence TAS] [pmid 1695905]; go_function: transporter activity [goid 0005215] [evidence IEA]; go_function: su…
PSAP	NM_002778.1	9520.13	2125.95	4.48	510524	GI_11386146			2207	GTGGGGCCAAGGGTTCTCTGTCCCTGGTTCAACTGTGATTTGGCTTTCCC	Homo sapiens prosaposin (variant Gaucher disease and variant metachromatic leukodystrophy) (PSAP), mRNA.	go_component: lysosome [goid 0005764] [evidence IEA]; go_component: integral to membrane [goid 0016021] [evidence TAS] [pmid 1454804]; go_component: extracellular space [goid 0005615] [evidence TAS] [pmid 1454804]; go_function: lipid binding [goid 0008289] [evidence TAS] [pmid 1454804]; go_function: enzyme activator activity [goid 0008047] [evidence TAS] [pmid 2717620]; go_process: glycosphingoli…
C2	NM_000063.3	817.64	182.73	4.47	3840056	GI_20631970			2353	CCTCTGAATGGCCACCCTTAGACCCTGTGATCCATCCTCTCTCCTAGCTG	Homo sapiens complement component 2 (C2), mRNA.	go_component: complement component C2 complex [goid 0005603] [evidence TAS] [pmid 6199794]; go_component: extracellular space [goid 0005615] [evidence E] [pmid 8621452]; go_function: trypsin activity [goid 0004295] [evidence IEA]; go_function: classical-complement-pathway C3/C5 convertase activity [goid 0003813] [evidence IEA]; go_function: chymotrypsin activity [goid 0004263] [evidence IEA]; go_…
C5R1	NM_001736.1	1365.45	306.39	4.46	1340025	GI_4502508			2144	ACCCCAGCCGTGTCCCTAACCCCTGGCAACCAGGAATCCACTCTCCATTT	Homo sapiens complement component 5 receptor 1 (C5a ligand) (C5R1), mRNA.	go_component: integral to plasma membrane [goid 0005887] [evidence TAS] [pmid 2007135]; go_component: plasma membrane [goid 0005886] [evidence E] [pmid 2007135]; go_function: C5a anaphylatoxin receptor activity [goid 0004944] [evidence TAS] [pmid 10352266]; go_function: rhodopsin-like receptor activity [goid 0001584] [evidence IEA]; go_process: activation of MAPK [goid 0000187] [evidence TAS] [pm…
SLCO2B1	NM_007256.2	2039.23	458.63	4.45	1780068	GI_41152057			3776	CTTGCCTTCTGAGCAGCTCCCAGTGCCAGGGCTTTGAGACTTTCCCACAT	Homo sapiens solute carrier organic anion transporter family, member 2B1 (SLCO2B1), mRNA.	go_component: integral to membrane [goid 0016021] [evidence IEA]; go_function: transporter activity [goid 0005215] [evidence IEA]; go_process: ion transport [goid 0006811] [evidence IEA]
KRT18	NM_000224.2	836.28	188.25	4.44	1240112	GI_40354193			1258	CCGCCTGCTGGAAGATGGCGAGGACTTTAATCTTGGTGATGCCTTGGACA	Homo sapiens keratin 18 (KRT18), transcript variant 1, mRNA.	go_component: intermediate filament [goid 0005882] [evidence TAS] [pmid 2434380]; go_component: kinesin complex [goid 0005871] [evidence IEA]; go_function: structural constituent of cytoskeleton [goid 0005200] [evidence NR]; go_process: embryogenesis and morphogenesis [goid 0007345] [evidence TAS] [pmid 2434380]; go_process: cell shape and cell size control [goid 0007148] [evidence NR]; go_proces…
CCRL2	NM_003965.3	810.87	182.99	4.43	2510427	GI_40805833			1623	GCCTACGCTTGGTCCAGAACATCAAACTCCAAACCCTGGGGACAAACGAC	Homo sapiens chemokine (C-C motif) receptor-like 2 (CCRL2), mRNA.	go_component: integral to plasma membrane [goid 0005887] [evidence P] [pmid 9473515]; go_function: chemokine receptor activity [goid 0004950] [evidence P] [pmid 9473515]; go_process: chemotaxis [goid 0006935] [evidence P] [pmid 9473515]; go_process: G-protein coupled receptor protein signaling pathway [goid 0007186] [evidence P] [pmid 9473515]; go_process: antimicrobial humoral response (sensu In…
FCER1G	NM_004106.1	3419.34	774.86	4.41	4730184	GI_4758343			215	GTTTACACGGGCCTGAGCACCAGGAACCAGGAGACTTACGAGACTCTGAA	Homo sapiens Fc fragment of IgE, high affinity I, receptor for; gamma polypeptide (FCER1G), mRNA.	go_component: integral to plasma membrane [goid 0005887] [evidence TAS] [pmid 1535625]; go_component: plasma membrane [goid 0005886] [evidence E] [pmid 1535625]; go_function: receptor signaling protein activity [goid 0005057] [evidence NR]; go_function: transmembrane receptor activity [goid 0004888] [evidence IEA]; go_function: IgE binding [goid 0019863] [evidence IEA]; go_process: immune respons…
CTSC	NM_148170.1	1140.21	259.34	4.4	6420079	GI_22538439			236	CGGTTCCCAGCGCGATGTCAACTGCTCGGTTATGGGACCACAAGAAAAAA	Homo sapiens cathepsin C (CTSC), transcript variant 2, mRNA.	go_component: lysosome [goid 0005764] [evidence NR]; go_function: cysteine-type endopeptidase activity [goid 0004197] [evidence IEA]; go_function: dipeptidyl-peptidase I activity [goid 0004214] [evidence IEA]; go_function: hydrolase activity [goid 0016787] [evidence IEA]; go_process: proteolysis and peptidolysis [goid 0006508] [evidence NR]; go_process: immune response [goid 0006955] [evidence TA…
SLC2A3	NM_006931.1	1920.52	439.37	4.37	6220347	GI_5902089			3618	ATCATGTGAACCCGGGACGCAGGGGTTGCAGTGAGCGGAGATCGCATCAT	Homo sapiens solute carrier family 2 (facilitated glucose transporter), member 3 (SLC2A3), mRNA.	go_component: integral to membrane [goid 0016021] [evidence NR]; go_component: membrane fraction [goid 0005624] [evidence NR]; go_function: glucose transporter activity [goid 0005355] [evidence TAS] [pmid 1695905]; go_function: transporter activity [goid 0005215] [evidence IEA]; go_function: sugar porter activity [goid 0005351] [evidence IEA]; go_process: glucose transport [goid 0015758] [evidenc…
CCR1	NM_001295.1	1547.92	357.96	4.32	1400358	GI_4502630			2087	AGCCTTCTGGTTTTATGGGTCAGAGTTCCGACTGCCATCTTGGACTTGTC	Homo sapiens chemokine (C-C motif) receptor 1 (CCR1), mRNA.	go_component: integral to plasma membrane [goid 0005887] [evidence TAS] [pmid 7505609]; go_component: plasma membrane [goid 0005886] [evidence E] [pmid 7505609]; go_function: chemokine receptor activity [goid 0004950] [evidence E]; go_function: C-C chemokine receptor activity [goid 0016493] [evidence IEA]; go_function: rhodopsin-like receptor activity [goid 0001584] [evidence IEA]; go_process: cy…
CDW52	NM_001803.1	1507.56	348.67	4.32	5720687	GI_4502760			80	TACAAACTGGACTCTCAGGACAAAACGACACCAGCCAAACCAGCAGCCCC	Homo sapiens CDW52 antigen (CAMPATH-1 antigen) (CDW52), mRNA.	go_component: membrane [goid 0016020] [evidence IEA]; go_component: membrane fraction [goid 0005624] [evidence TAS] [pmid 1711975]; go_component: integral to plasma membrane [goid 0005887] [evidence TAS] [pmid 1711975]; go_function: lymphocyte antigen [goid 0005557] [evidence NR]
SLC25A3	NM_002635.1	859.23	199.06	4.32	580364	GI_4505774			223	GGCTCCGCGAAGTATTATGCACTGTGTGGCTTTGGTGGGGTCTTAAGTTG	Homo sapiens solute carrier family 25 (mitochondrial carrier; phosphate carrier), member 3 (SLC25A3), nuclear gene encoding mitochondrial protein, transcript variant 1b, mRNA.	go_component: mitochondrial inner membrane [goid 0005743] [evidence TAS] [pmid 8144629]; go_component: mitochondrion [goid 0005739] [evidence TAS] [pmid 8168843]; go_component: integral to plasma membrane [goid 0005887] [evidence TAS] [pmid 8144629]; go_function: phosphate carrier activity [goid 0015320] [evidence TAS] [pmid 8144629]; go_function: binding [goid 0005488] [evidence IEA]; go_functio…
OTOA	NM_170664.1	568.17	132.15	4.3	5670471	GI_24638451			2558	CAACATGTGTAGAGACAGGATGCTCCAGATGGTGGGACACCCTTCCCTGG	Homo sapiens otoancorin (OTOA), mRNA.
POSTN	NM_006475.1	1414.24	330.46	4.28	6620746	GI_5453833			2683	GAGAAACATGAGGGAAATTGTGGAGTTAGCCTCCTGTGGTAAAGGAATTG	Homo sapiens periostin, osteoblast specific factor (POSTN), mRNA.	go_component: extracellular matrix [goid 0005578] [evidence IEA]; go_function: cell adhesion molecule activity [goid 0005194] [evidence IEA] [pmid 8363580]; go_process: skeletal development [goid 0001501] [evidence TAS] [pmid 8363580]; go_process: cell adhesion [goid 0007155] [evidence IEA]
DPP7	NM_013379.1	648.58	155.34	4.18	6350070	GI_7019510			1050	GGCCTGCACCGAGATCAACCTGACCTTCGCCAGCAACAATGTGACCGATA	Homo sapiens dipeptidylpeptidase 7 (DPP7), mRNA.	go_component: lysosome [goid 0005764] [evidence IEA]; go_function: serine-type peptidase activity [goid 0008236] [evidence E] [pmid 10567372]; go_function: aminopeptidase activity [goid 0004177] [evidence IEA]; go_function: serine-type endopeptidase activity [goid 0004252] [evidence IEA]; go_function: hydrolase activity [goid 0016787] [evidence IEA]; go_process: proteolysis and peptidolysis [goid…
PLVAP	NM_031310.1	2952.39	707.55	4.17	2630286	GI_13775237			2218	CCCAACTCCCAGCCCTGCCTGTGGCCCGTTGAAATGTTGGTGGCACTTAA	Homo sapiens plasmalemma vesicle associated protein (PLVAP), mRNA.
OSM	NM_020530.3	622.84	149.99	4.15	1190575	GI_28178862			1687	AGCCATTGCTCTCCTAGAGGGGGTCTCAGAAACTGCGAGGCCAGTTCCTT	Homo sapiens oncostatin M (OSM), mRNA.	go_component: extracellular space [goid 0005615] [evidence TAS] [pmid 2779549]; go_function: cytokine activity [goid 0005125] [evidence TAS] [pmid 2779549]; go_function: oncostatin-M receptor binding [goid 0005147] [evidence TAS] [pmid 9920829]; go_process: negative regulation of cell proliferation [goid 0008285] [evidence TAS] [pmid 1717982]; go_process: pathogenesis [goid 0009405] [evidence TAS…
HN1	NM_016185.1	1106.28	267.67	4.13	5290300	GI_7705876			546	AGTCCAGCCTCGTCTTGGGTTAGCTCTGACTGTCCTGAACGCTGTCGTTC	Homo sapiens hematological and neurological expressed 1 (HN1), mRNA.
HLA-DMA	NM_006120.2	4424.88	1086.66	4.07	4150739	GI_18765714			1015	CCAGAGTGGCCTGCCTATCACAACCACATCCCTTCCCCCCACAAGGCAAT	Homo sapiens major histocompatibility complex, class II, DM alpha (HLA-DMA), mRNA.	go_component: integral to membrane [goid 0016021] [evidence IEA]; go_function: MHC-interacting protein [goid 0003822] [evidence TAS]; go_function: protein binding [goid 0005515] [evidence TAS]; go_function: chaperone activity [goid 0003754] [evidence NR]; go_function: MHC class II receptor activity [goid 0045012] [evidence IEA]; go_process: perception of pest/pathogen/parasite [goid 0009596] [evi…
CCL13	NM_005408.2	796.38	196.08	4.06	6020156	GI_22538799			687	GAGAGCATGCCTGTGGGAGTCATGGACATGAAGGGATGCTGCAATGTAGG	Homo sapiens chemokine (C-C motif) ligand 13 (CCL13), mRNA.	go_component: membrane [goid 0016020] [evidence IEA]; go_component: extracellular space [goid 0005615] [evidence TAS] [pmid 9195948]; go_function: chemokine receptor activity [goid 0004950] [evidence NR]; go_function: chemokine activity [goid 0008009] [evidence TAS] [pmid 9558100]; go_function: receptor binding [goid 0005102] [evidence E] [pmid 9195948]; go_function: signal transducer activity [g…
CKLFSF7	NM_181472.1	1250.56	308.13	4.06	520541	GI_31657098			1079	GCTTGTCAGTCCGGTCTTAGAGATACCCTCTTTCCTGAAGTGAGGCGTGC	Homo sapiens chemokine-like factor super family 7 (CKLFSF7), transcript variant 2, mRNA.	go_component: membrane [goid 0016020] [evidence IEA]; go_component: synaptic vesicle [goid 0008021] [evidence IEA]; go_component: integral to membrane [goid 0016021] [evidence IEA]; go_function: transporter activity [goid 0005215] [evidence IEA]; go_function: cytokine activity [goid 0005125] [evidence IEA]; go_process: transport [goid 0006810] [evidence IEA]; go_process: chemotaxis [goid 0006935]…
CD36	NM_000072.1	800.85	197.63	4.05	3390292	GI_4557418			1011	CGTTCTTCCATCCAAGGCCTTTGCCTCTCCAGTTGAAAACCCAGACAACT	Homo sapiens CD36 antigen (collagen type I receptor, thrombospondin receptor) (CD36), mRNA.	go_component: membrane fraction [goid 0005624] [evidence TAS] [pmid 2468669]; go_component: integral to plasma membrane [goid 0005887] [evidence TAS] [pmid 2468669]; go_function: cell adhesion molecule activity [goid 0005194] [evidence IEA]; go_function: receptor activity [goid 0004872] [evidence IEA]; go_process: fatty acid metabolism [goid 0006631] [evidence NR]; go_process: blood coagulation […
TREM1	NM_018643.2	627.15	154.86	4.05	4920300	GI_31543823			717	GCCTGGTCTTCTCTGTCCTGTTTGCTGTCACGCTGAGGTCATTTGTACCC	Homo sapiens triggering receptor expressed on myeloid cells 1 (TREM1), mRNA.	go_component: plasma membrane [goid 0005886] [evidence NR]; go_function: receptor activity [goid 0004872] [evidence TAS] [pmid 10799849]; go_process: humoral immune response [goid 0006959] [evidence TAS] [pmid 10799849]; go_process: intracellular signaling cascade [goid 0007242] [evidence TAS] [pmid 10799849]
HLA-E	NM_005516.3	2654.2	655.45	4.05	5720593	GI_24797070			1045	AAGGCTGAGTGGAGCGACAGTGCCCAGGGGTCTGAGTCTCACAGCTTGTA	Homo sapiens major histocompatibility complex, class I, E (HLA-E), mRNA.	go_component: integral to membrane [goid 0016021] [evidence IEA]; go_function: class I major histocompatibility complex antigen [goid 0003820] [evidence E] [pmid 3260916]; go_function: MHC class I receptor activity [goid 0030106] [evidence TAS]; go_process: immune response [goid 0006955] [evidence IEA]; go_process: antigen presentation, endogenous antigen [goid 0019883] [evidence IEA]; go_process…
DKFZp686O1689	NM_182608.2	739.28	182.59	4.05	4850451	GI_40255267			1654	GAGTGCCTCCGGCCTCCCCATCCACCTCTGCCTAAGTAAATCTGCTCTCA	Homo sapiens hypothetical protein DKFZp686O1689 (DKFZp686O1689), mRNA.
LCP1	NM_002298.2	1734.85	432.41	4.01	1850736	GI_7382490			3592	CTTCAGATTGAACTTACTGTAGCCTCAGATGATTTCCCCCCTCCGCCTCC	Homo sapiens lymphocyte cytosolic protein 1 (L-plastin) (LCP1), mRNA.	go_component: cytosol [goid 0005829] [evidence IDA] [pmid 2111166]; go_function: actin binding [goid 0003779] [evidence NAS] [pmid 2252891]; go_function: calcium ion binding [goid 0005509] [evidence NAS] [pmid 2378651]; go_process: biological_process unknown [goid 0000004] [evidence ND]
MS4A7	NM_021201.3	1053.22	264.22	3.99	4060088	GI_23110999			773	GCTCTACTCCAACAACCCTGGGAGTTCATTTTCCTCGACCCAGTCACAAG	Homo sapiens membrane-spanning 4-domains, subfamily A, member 7 (MS4A7), mRNA.	go_component: integral to membrane [goid 0016021] [evidence IEA]; go_function: receptor activity [goid 0004872] [evidence IEA]
F2R	NM_001992.2	733.92	184.43	3.98	6660112	GI_6031164			2728	ACCCATTATGCGCTGTGGCCACTCCAATAGGTGCTGAGTGTACAGAGTGG	Homo sapiens coagulation factor II (thrombin) receptor (F2R), mRNA.	go_component: Golgi apparatus [goid 0005794] [evidence TAS] [pmid 7961693]; go_component: integral to plasma membrane [goid 0005887] [evidence TAS] [pmid 1672265]; go_component: plasma membrane [goid 0005886] [evidence E]; go_function: thrombin receptor activity [goid 0015057] [evidence TAS] [pmid 9038223]; go_function: receptor binding [goid 0005102] [evidence TAS] [pmid 1672265]; go_function: r…
CA12	NM_001218.2	691.82	173.98	3.98	2230309	GI_9951924			2505	GACTGAGAAGGAACCGACCCCTAGTTGAGAGCACCTTGCAGTTCCCCGAG	Homo sapiens carbonic anhydrase XII (CA12), mRNA.	go_component: integral to membrane [goid 0016021] [evidence TAS] [pmid 9636197]; go_function: carbonate dehydratase activity [goid 0004089] [evidence TAS] [pmid 9636197]; go_function: zinc ion binding [goid 0008270] [evidence TAS] [pmid 9636197]; go_function: lyase activity [goid 0016829] [evidence IEA]; go_process: one-carbon compound metabolism [goid 0006730] [evidence IEA]
EMILIN2	NM_032048.1	987.77	250.02	3.95	6020142	GI_14042987			3844	ACTTAACCTGCTCAGGCGGGCCTTCGCCCAGCTGCAAATAGGGATGCGTT	Homo sapiens elastin microfibril interfacer 2 (EMILIN2), mRNA.	go_component: extracellular [goid 0005576] [evidence IDA] [pmid 11278945]; go_component: extracellular matrix [goid 0005578] [evidence IEA]; go_function: protein binding [goid 0005515] [evidence IPI] [pmid 11278945]; go_function: extracellular matrix constituent conferring elasticity activity [goid 0030023] [evidence NAS] [pmid 11278945]; go_function: cell adhesion molecule activity [goid 0005194…
CHAD	NM_001267.1	461.55	117.25	3.94	2850142	GI_4502798			1706	GCAGGTCATCGGTGCTTTGCTGTCCATCTTCCCATGCTGCAATTTCTTCC	Homo sapiens chondroadherin (CHAD), mRNA.	go_component: extracellular matrix [goid 0005578] [evidence TAS]; go_function: extracellular matrix structural constituent [goid 0005201] [evidence NAS]; go_process: regulation of cell growth [goid 0001558] [evidence NAS]
IL1B	NM_000576.2	946.58	240.65	3.93	1690438	GI_27894305			1192	AAGAAACCCTCTGTCATTCGCTCCCACATTCTGATGAGCAACCGCTTCCC	Homo sapiens interleukin 1, beta (IL1B), mRNA.	go_component: extracellular space [goid 0005615] [evidence TAS] [pmid 3493774]; go_function: cytokine activity [goid 0005125] [evidence P] [pmid 2989698]; go_function: signal transducer activity [goid 0004871] [evidence TAS] [pmid 10786823]; go_function: cell adhesion molecule activity [goid 0005194] [evidence E]; go_function: interleukin-1 receptor antagonist activity [goid 0005152] [evidence IE…
CENTA2	NM_018404.1	1199.21	305.11	3.93	1690112	GI_8923762			2490	GACCACCTGTGAACTCTGTTGGGTGTACTCTGCTAAGTTCTGGGGATGAG	Homo sapiens centaurin, alpha 2 (CENTA2), mRNA.	go_component: nucleus [goid 0005634] [evidence IEA]; go_component: cellular_component unknown [goid 0008372] [evidence ND]; go_function: GTPase activator activity [goid 0005096] [evidence IEA]; go_function: DNA binding [goid 0003677] [evidence IEA]; go_function: molecular_function unknown [goid 0005554] [evidence ND]; go_process: biological_process unknown [goid 0000004] [evidence ND]
CTSC	NM_001814.2	1178.85	300.43	3.92	3450095	GI_22538438			1345	CAGCCTCTGGGATGGATTACTGGATTGTTAAAAACAGCTGGGGCACCGGC	Homo sapiens cathepsin C (CTSC), transcript variant 1, mRNA.	go_component: lysosome [goid 0005764] [evidence NR]; go_function: cysteine-type endopeptidase activity [goid 0004197] [evidence IEA]; go_function: dipeptidyl-peptidase I activity [goid 0004214] [evidence IEA]; go_function: hydrolase activity [goid 0016787] [evidence IEA]; go_process: proteolysis and peptidolysis [goid 0006508] [evidence NR]; go_process: immune response [goid 0006955] [evidence TA…
MS4A6A	NM_022349.2	2396.7	610.94	3.92	5360164	GI_23238233			796	CTCTCTGATGCTGATTTGCACTCTGCTGGAATTCTGCCTAGCTGTGCTCA	Homo sapiens membrane-spanning 4-domains, subfamily A, member 6A (MS4A6A), transcript variant 2, mRNA.	go_component: integral to membrane [goid 0016021] [evidence IEA]; go_function: receptor activity [goid 0004872] [evidence IEA]
MARCO	NM_006770.2	799.71	204.01	3.92	3450347	GI_20149581			1498	TGATGCCATTGTCTTCTGCCGCATGCTGGGTTACTCCAAAGGAAGGGCCC	Homo sapiens macrophage receptor with collagenous structure (MARCO), mRNA.	go_component: integral to membrane [goid 0016021] [evidence IEA]; go_component: microfibril [goid 0001527] [evidence IEA]; go_component: integral to plasma membrane [goid 0005887] [evidence P] [pmid 9468508]; go_function: macrophage receptor activity [goid 0008019] [evidence P] [pmid 10331948]; go_function: transmembrane receptor activity [goid 0004888] [evidence P] [pmid 10331948]; go_function: …
PLD3	NM_012268.1	637.18	162.98	3.91	4850059	GI_7110640			1720	CCTGAGGGACTGGGACTCCCCTTACATTCATGACCTTGACACCTCAGCTG	Homo sapiens phospholipase D3 (PLD3), mRNA.	go_function: phospholipase D activity [goid 0004630] [evidence TAS] [pmid 9140189]; go_function: catalytic activity [goid 0003824] [evidence IEA]; go_process: virulence [goid 0009406] [evidence P]; go_process: metabolism [goid 0008152] [evidence IEA]
SLC37A2	NM_198277.1	538.53	138.07	3.9	1580113	GI_38093648			2611	CCCGGATCACTCGCTGTTTTCTGGCTAGCTCTTGGCATCTCCATCTGAGC	Homo sapiens solute carrier family 37 (glycerol-3-phosphate transporter), member 2 (SLC37A2), mRNA.
GRN	NM_002087.1	3476.83	892.59	3.9	2510524	GI_4504150			1960	CCCATCACCATGGGAGGTGGGGCCTCAATCTAAGGCCTTCCCTGTCAGAA	Homo sapiens granulin (GRN), mRNA.	go_component: extracellular [goid 0005576] [evidence NR]; go_function: growth factor activity [goid 0008083] [evidence P] [pmid 1542665]; go_process: positive regulation of cell proliferation [goid 0008284] [evidence NR]; go_process: signal transduction [goid 0007165] [evidence NR]; go_process: cell proliferation [goid 0008283] [evidence NR]; go_process: cell-cell signaling [goid 0007267] [eviden…
SNX10	NM_013322.2	835.38	217.35	3.84	6400025	GI_23111022			2342	GTAAAGTTCATGCCATCCAGGCATTTAAGAGCGATCCTCATCCCTTCAGC	Homo sapiens sorting nexin 10 (SNX10), mRNA.
CD14	NM_000591.1	2438.22	634.85	3.84	840750	GI_4557416			980	GCTGGAACAGGTGCCTAAAGGACTGCCAGCCAAGCTCAGAGTGCTCGATC	Homo sapiens CD14 antigen (CD14), mRNA.	go_component: plasma membrane [goid 0005886] [evidence TAS] [pmid 9548256]; go_component: extrinsic to membrane [goid 0019898] [evidence NR]; go_function: peptidoglycan recognition activity [goid 0016019] [evidence TAS] [pmid 8798531]; go_function: antibacterial peptide activity [goid 0003797] [evidence NR]; go_function: GPI-anchored membrane-bound receptor [goid 0015025] [evidence NR]; go_proces…
THBD	NM_000361.2	2765.08	722.67	3.83	1500592	GI_40288292			3397	GGTAGAAAAGGCTAGGTACACAGCTCTAGACACTGCCACACAGGGTCTGC	Homo sapiens thrombomodulin (THBD), mRNA.	go_component: integral to plasma membrane [goid 0005887] [evidence TAS] [pmid 2822087]; go_function: calcium ion binding [goid 0005509] [evidence TAS] [pmid 10336638]; go_function: receptor activity [goid 0004872] [evidence P] [pmid 2822087]; go_function: sugar binding [goid 0005529] [evidence IEA]; go_function: transmembrane receptor activity [goid 0004888] [evidence IEA]; go_process: blood coag…
LOC129439	XM_065237.5	460.44	120.69	3.82	1230373	GI_37547347			1508	TCACCGAGCGTGGCTATAGGTTCACCACCACGGCCGAGCAGGAAATTGTG	Homo sapiens similar to FKSG30 (LOC129439), mRNA.
CGI-38	NM_015964.1	1041.02	274.37	3.79	5050647	GI_7706275			877	GGCATGGCTAACCCCTGACTGCTTGCCTCATATTTAAGCTGCTGCTCTGG	Homo sapiens brain specific protein (CGI-38), mRNA.
THBS4	NM_003248.3	670.43	176.97	3.79	5080711	GI_40549419			2912	CAGGCTGCTGTGGAAGGACTCCAGGAATGTGGGCTGGAAGGACAAGGTGT	Homo sapiens thrombospondin 4 (THBS4), mRNA.	go_component: extracellular matrix [goid 0005578] [evidence TAS] [pmid 7490284]; go_component: extracellular space [goid 0005615] [evidence NR]; go_function: heparin binding [goid 0008201] [evidence TAS] [pmid 7852353]; go_function: calcium ion binding [goid 0005509] [evidence TAS] [pmid 7852353]; go_function: cell adhesion molecule activity [goid 0005194] [evidence IEA]; go_function: structural …
RGC32	NM_014059.1	4334.02	1145.35	3.78	2640324	GI_7662650			581	TCTGCTGCCAGAGGGGACAAAGACGTGCACTCAACCTTCTACCAGGCCAC	Homo sapiens response gene to complement 32 (RGC32), mRNA.	go_component: cytoplasm [goid 0005737] [evidence TAS] [pmid 9756947]; go_function: cell cycle regulator [goid 0003750] [evidence E]; go_process: regulation of CDK activity [goid 0000079] [evidence TAS] [pmid 9756947]
DTR	NM_001945.1	967	256.68	3.77	5700288	GI_4503412			2004	CTCTAACTCCTGCCATTCTTCTGGTGCTACTCCATGCAGGGGTCAGTGCA	Homo sapiens diphtheria toxin receptor (heparin-binding epidermal growth factor-like growth factor) (DTR), mRNA.	go_component: extracellular space [goid 0005615] [evidence TAS] [pmid 10749879]; go_component: integral to plasma membrane [goid 0005887] [evidence TAS] [pmid 10749879]; go_component: nucleus [goid 0005634] [evidence IEA]; go_function: epidermal growth factor receptor binding [goid 0005154] [evidence TAS] [pmid 10749879]; go_function: heparin binding [goid 0008201] [evidence IEA]; go_function: gr…
TBXAS1	NM_030984.1	454.08	120.84	3.76	4850632	GI_13699839			1308	TGGCCACCAACCCTGACTGCCAAGAGAAGCTTCTGAGAGAGGTAGACGTT	Homo sapiens thromboxane A synthase 1 (platelet, cytochrome P450, family 5, subfamily A) (TBXAS1), transcript variant TXS-II, mRNA.	go_process: blood coagulation [goid 0007596] [evidence NR]
IER3	NM_003897.2	2721.33	724.31	3.76	450519	GI_16554595			891	GCTTTGTGGGACTGGTGGAAGCAGGACACCTGGAACTGCGGCAAAGTAGG	Homo sapiens immediate early response 3 (IER3), transcript variant short, mRNA.	go_function: apoptosis inhibitor activity [goid 0008189] [evidence E] [pmid 9703517]; go_process: anti-apoptosis [goid 0006916] [evidence P] [pmid 9703517]; go_process: cell growth and/or maintenance [goid 0008151] [evidence E] [pmid 9196025]; go_process: embryogenesis and morphogenesis [goid 0007345] [evidence E] [pmid 9196025]; go_process: apoptosis [goid 0006915] [evidence E] [pmid 9196025]
LOC338773	NM_181724.1	984.94	262.33	3.75	6860273	GI_32171198			2245	TGGAACTCTTCCTGTCTGGCCTCCAAAGCAGCCTAGAAGCTGAGGGGCTG	Homo sapiens hypothetical protein LOC338773 (LOC338773), mRNA.
FNDC1	XM_027658.6	898.16	240.26	3.74	3390017	GI_37551775			4144	TGCTCAGCCCCGCTGCCCTAGGTGCCAGGAAGGTCATAGATGGACACTGG	Homo sapiens fibronectin type III domain containing 1 (FNDC1), mRNA.
LHFPL2	NM_005779.1	1813.93	485.68	3.73	6290632	GI_32698675			4165	GACTGTGGTGAAACTCCTTCCAAGGCTGAGGGGGTCAGTAGGTGCTCTGG	Homo sapiens lipoma HMGIC fusion partner-like 2 (LHFPL2), mRNA.
AGTRL1	NM_005161.2	709.35	190.32	3.73	6770687	GI_34577064			1637	TCCTGCCTGGAACTCATCTGTGAACTGGGACAGAAGCAGAGGAGGCTGCC	Homo sapiens angiotensin II receptor-like 1 (AGTRL1), mRNA.	go_component: integral to plasma membrane [goid 0005887] [evidence TAS] [pmid 8294032]; go_component: plasma membrane [goid 0005886] [evidence E] [pmid 9792798]; go_function: G-protein coupled receptor activity [goid 0004930] [evidence P] [pmid 8294032]; go_function: receptor activity [goid 0004872] [evidence TAS] [pmid 9792798]; go_function: rhodopsin-like receptor activity [goid 0001584] [evide…
CD209	NM_021155.2	1202.05	325.08	3.7	50184	GI_22095359			4193	ACTTGGAGAGACAGATTTGGGCCAGACTCCTGTGTCCTTGCTTGGCTGCC	Homo sapiens CD209 antigen (CD209), mRNA.
UCP2	NM_003355.2	1075.06	291.11	3.69	4590270	GI_13259540			1479	ACTCATTGTCTCAGTGCTGGTGGAGTTGACATTTGACAGTGTGGGAGGCC	Homo sapiens uncoupling protein 2 (mitochondrial, proton carrier) (UCP2), nuclear gene encoding mitochondrial protein, mRNA.	go_component: mitochondrial inner membrane [goid 0005743] [evidence NR] [pmid 9196039]; go_component: mitochondrion [goid 0005739] [evidence IEA]; go_component: integral to membrane [goid 0016021] [evidence IEA]; go_component: membrane fraction [goid 0005624] [evidence NR]; go_function: uncoupling protein activity [goid 0015302] [evidence TAS] [pmid 9054939]; go_function: binding [goid 0005488] […
SH3BGRL3	NM_031286.2	8598.06	2338.77	3.68	5720152	GI_42476331			816	CCAAAGGCCCCGCAGTCCCTCTCCCAGGAGGACCCTAGAGGCAATTAAAT	Homo sapiens SH3 domain binding glutamic acid-rich protein like 3 (SH3BGRL3), mRNA.	go_component: nucleus [goid 0005634] [evidence IEA]
ALOX5	NM_000698.1	2303.87	630.58	3.65	2690180	GI_4502056			2284	AGGCGTCCTGTCCACACCCAGCTCAGCATTTCCACACCAAGCAGCAACAG	Homo sapiens arachidonate 5-lipoxygenase (ALOX5), mRNA.	go_function: arachidonate 5-lipoxygenase activity [goid 0004051] [evidence TAS] [pmid 2829172]; go_function: lipoxygenase activity [goid 0016165] [evidence IEA]; go_function: iron ion binding [goid 0005506] [evidence IEA]; go_function: oxidoreductase activity [goid 0016491] [evidence IEA]; go_process: leukotriene metabolism [goid 0006691] [evidence P] [pmid 3422434]; go_process: electron transpor…
MS4A6A	NM_022349.2	1446.57	398.89	3.63	450632	GI_23238233			1191	GCTATGAGTTTGTGCCTTTGCTGAGGACACTAGAACCTGGCTTGCCTCCC	Homo sapiens membrane-spanning 4-domains, subfamily A, member 6A (MS4A6A), transcript variant 2, mRNA.	go_component: integral to membrane [goid 0016021] [evidence IEA]; go_function: receptor activity [goid 0004872] [evidence IEA]
SAT	NM_002970.1	5545.45	1530.62	3.62	6400717	GI_4506788			666	GGCAACAGAGGAGTGAGGAGTGCTGCTGTAGATGACAACCTCCATTCTAT	Homo sapiens spermidine/spermine N1-acetyltransferase (SAT), mRNA.	go_function: diamine N-acetyltransferase activity [goid 0004145] [evidence TAS] [pmid 1985966]; go_function: acyltransferase activity [goid 0008415] [evidence IEA]; go_function: transferase activity [goid 0016740] [evidence IEA]
HF1	NM_000186.1	872.8	241.21	3.62	2970373	GI_4504374			3177	GCAGATGGACAGGAAGGCCAACATGCAGAGACACCTCCTGTGTGAATCCG	Homo sapiens H factor 1 (complement) (HF1), mRNA.	go_component: extracellular space [goid 0005615] [evidence TAS] [pmid 9312129]; go_function: complement activity [goid 0003811] [evidence TAS] [pmid 9312129]; go_process: complement activation [goid 0006956] [evidence E]; go_process: complement activation, alternative pathway [goid 0006957] [evidence IEA]
TNFAIP6	NM_007115.2	706.63	196.03	3.6	130148	GI_26051242			673	CGATGATGTCCATGGCTTTGTGGGAAGATACTGTGGAGATGAGCTTCCAG	Homo sapiens tumor necrosis factor, alpha-induced protein 6 (TNFAIP6), mRNA.	go_component: extracellular [goid 0005576] [evidence NR]; go_function: hyaluronic acid binding [goid 0005540] [evidence TAS] [pmid 1730767]; go_function: cell adhesion receptor activity [goid 0004895] [evidence TAS] [pmid 1730767]; go_process: signal transduction [goid 0007165] [evidence TAS] [pmid 1730767]; go_process: cell-cell signaling [goid 0007267] [evidence TAS] [pmid 1730767]; go_process:…
CCL8	NM_005623.2	1255.74	349.64	3.59	2360300	GI_22538815			1013	GAGCTCAACTAAGTTCACGGCAAAATGTCATTGTTCTCCCTCCTACCTGT	Homo sapiens chemokine (C-C motif) ligand 8 (CCL8), mRNA.	go_component: extracellular [goid 0005576] [evidence IEA]; go_function: chemokine activity [goid 0008009] [evidence TAS] [pmid 9468473]; go_function: signal transducer activity [goid 0004871] [evidence TAS] [pmid 10734056]; go_function: heparin binding [goid 0008201] [evidence IEA]; go_process: response to virus [goid 0009615] [evidence TAS] [pmid 9468473]; go_process: chemotaxis [goid 0006935] […
PLEK	NM_002664.1	1095.68	305.81	3.58	940731	GI_4505878			2532	GCCCTCCCTCAATTCCCCTGTAACATTCCTGAAGCTGTTCCCACTCCCAG	Homo sapiens pleckstrin (PLEK), mRNA.	go_function: calcium ion binding [goid 0005509] [evidence TAS] [pmid 2897630]; go_process: intracellular signaling cascade [goid 0007242] [evidence IEA]
SEPP1	NM_005410.1	1349.35	377.67	3.57	1410563	GI_4885590			1105	CAGCTTATACCCACAGAAGCCAGTGCCAGTTGACGCTGAAAGAATCAGGC	Homo sapiens selenoprotein P, plasma, 1 (SEPP1), mRNA.	go_function: selenium binding [goid 0008430] [evidence TAS] [pmid 8421687]; go_process: response to oxidative stress [goid 0006979] [evidence TAS] [pmid 2037562]
CCL3L1	NM_021006.3	2097.29	590.53	3.55	2350441	GI_40354203			408	GCAGGAGCCTGAGCCTTGGGAACATGCGTGTGACCTCTACAGCTACCTCT	Homo sapiens chemokine (C-C motif) ligand 3-like 1 (CCL3L1), mRNA.	go_component: extracellular [goid 0005576] [evidence NAS]; go_function: cytokine activity [goid 0005125] [evidence E] [pmid 1972563]; go_function: G-protein coupled receptor activity [goid 0004930] [evidence P]; go_function: chemokine activity [goid 0008009] [evidence NAS]; go_function: antiviral response protein activity [goid 0003800] [evidence E]; go_function: signal transducer activity [goid …
C1QA	NM_015991.1	5404.71	1522.79	3.55	5550161	GI_7705752			781	TCTCTGGCTTCCATGCTCCGCCTGTAAAATGGGGGCGCTATTGCTTCAGC	Homo sapiens complement component 1, q subcomponent, alpha polypeptide (C1QA), mRNA.	go_component: complement component C1q complex [goid 0005602] [evidence TAS] [pmid 9461517]; go_component: microfibril [goid 0001527] [evidence IEA]; go_component: nucleus [goid 0005634] [evidence IEA]; go_function: complement activity [goid 0003811] [evidence TAS] [pmid 9461517]; go_function: DNA binding [goid 0003677] [evidence IEA]; go_process: complement activation [goid 0006956] [evidence E]…
CPVL	NM_031311.2	1135.28	320.15	3.55	4850497	GI_22027517			1261	CGCTCCTTGATGGGCATGGACTGGAAAGGATCCCAGGAATACAAGAAGGC	Homo sapiens carboxypeptidase, vitellogenic-like (CPVL), transcript variant 1, mRNA.	go_function: serine carboxypeptidase activity [goid 0004185] [evidence IEA]; go_function: carboxypeptidase activity [goid 0004180] [evidence IEA]; go_function: hydrolase activity [goid 0016787] [evidence IEA]; go_process: proteolysis and peptidolysis [goid 0006508] [evidence IEA]
TNFRSF21	NM_014452.3	562.67	158.96	3.54	4610053	GI_23238206			3519	AAAGGTGGCGTGGACTCCCTTTGTGTGGGTGGGGTTTGTGGGTAGTGGTG	Homo sapiens tumor necrosis factor receptor superfamily, member 21 (TNFRSF21), mRNA.
LY86	NM_004271.1	934.11	266.83	3.5	50440	GI_4758707			660	AGTCCCAGGACCAGACATCCCCAGACTCCACAGATGTAATGAAGTCCCCG	Homo sapiens lymphocyte antigen 86 (LY86), mRNA.	go_component: plasma membrane [goid 0005886] [evidence TAS] [pmid 9763566]; go_function: signal transducer activity [goid 0004871] [evidence NR]; go_process: humoral immune response [goid 0006959] [evidence TAS] [pmid 9763566]; go_process: signal transduction [goid 0007165] [evidence NR]; go_process: apoptosis [goid 0006915] [evidence TAS] [pmid 9763566]; go_process: cell proliferation [goid 0008…
THY1	NM_006288.2	453.56	129.94	3.49	2900142	GI_19923361			1217	GACCAGGAAAGCAGCGCTAGTGGAGGGTTGGAGAAGGAGGTAAGGATGAG	Homo sapiens Thy-1 cell surface antigen (THY1), mRNA.	go_component: integral to plasma membrane [goid 0005887] [evidence TAS] [pmid 2864289]; go_component: plasma membrane [goid 0005886] [evidence NR]
LILRB3	NM_006864.1	923.62	264.62	3.49	4050195	GI_5803059			2063	CCATGAGGAGACGCTGGGAACTTGTGGGACTCACCTGACTCAAAGATGAC	Homo sapiens leukocyte immunoglobulin-like receptor, subfamily B (with TM and ITIM domains), member 3 (LILRB3), mRNA.	go_component: integral to plasma membrane [goid 0005887] [evidence TAS] [pmid 9278324]; go_component: integral to membrane [goid 0016021] [evidence IEA]; go_function: defense/immunity protein activity [goid 0003793] [evidence TAS] [pmid 9278324]; go_function: transmembrane receptor activity [goid 0004888] [evidence TAS] [pmid 9278324]; go_function: receptor activity [goid 0004872] [evidence IEA] …
LOC155340	XM_055725.3	979.77	280.88	3.49	6660026	GI_37538348			1167	AGCGCCCTTTGCACCTCCTATCTCCAGGGTCCGCCGAGAGCCACGATTTT	Homo sapiens similar to unc-93 homolog B1; unc93 (C.elegans) homolog B; unc-93 related protein (LOC155340), mRNA.
CSTB	NM_000100.2	3195.95	923.09	3.46	6350605	GI_20357564			513	CCCCTTGGGGTGGAAGGGGCAGGATTCTGCAGCTGCTTTTGCATTTCTCT	Homo sapiens cystatin B (stefin B) (CSTB), mRNA.	go_component: nucleus [goid 0005634] [evidence IEA]; go_function: endopeptidase inhibitor activity [goid 0004866] [evidence E]; go_function: cysteine protease inhibitor activity [goid 0004869] [evidence IEA]
RPL30	NM_000989.2	6062.95	1765.95	3.43	630278	GI_15812218			20	ATCTTAGCGGCTGCTGTTGGTTGGGGGCCGTCCCGCTCCTAAGGCAGGAA	Homo sapiens ribosomal protein L30 (RPL30), mRNA.	go_component: cytosolic large ribosomal subunit (sensu Eukarya) [goid 0005842] [evidence TAS] [pmid 1577483]; go_component: ribosome [goid 0005840] [evidence IEA]; go_component: intracellular [goid 0005622] [evidence IEA]; go_function: structural protein of ribosome [goid 0003735] [evidence P] [pmid 1577483]; go_function: RNA binding [goid 0003723] [evidence TAS] [pmid 1577483]; go_function: stru…
UPP1	NM_003364.2	909.85	265.46	3.43	5570148	GI_31742506			1375	ATCAAGAAGAAACTGAGCAAGGCCTGAGCGCTGCCCTGCACCTCCGCAGA	Homo sapiens uridine phosphorylase 1 (UPP1), transcript variant 1, mRNA.	go_function: uridine phosphorylase activity [goid 0004850] [evidence TAS] [pmid 7488099]; go_function: transferase activity, transferring glycosyl groups [goid 0016757] [evidence IEA]; go_process: nucleobase, nucleoside, nucleotide and nucleic acid metabolism [goid 0006139] [evidence E] [pmid 7488099]; go_process: nucleoside metabolism [goid 0009116] [evidence IEA]
FUCA1	NM_000147.2	2602.78	764.11	3.41	5860603	GI_24475878			1742	GTCACCCTGTTGCCTATGGGAGGAGGTGGAAGGATTTGGCAAGCTCAACC	Homo sapiens fucosidase, alpha-L- 1, tissue (FUCA1), mRNA.	go_component: lysosome [goid 0005764] [evidence NR]; go_component: cytoplasm [goid 0005737] [evidence TAS] [pmid 4074382]; go_function: alpha-L-fucosidase activity [goid 0004560] [evidence TAS] [pmid 4074382]; go_function: hydrolase activity, acting on glycosyl bonds [goid 0016798] [evidence IEA]; go_process: carbohydrate metabolism [goid 0005975] [evidence IEA]
NPL	NM_030769.1	520.98	153.19	3.4	2100685	GI_13540532			1295	TCCATCTGTCTTTAGGAGCTCTCATTATCTCGGTCTCTGGTTCCTAATCC	Homo sapiens N-acetylneuraminate pyruvate lyase (dihydrodipicolinate synthase) (NPL), mRNA.
GPSN2	NM_138501.3	591.35	174.34	3.39	2970053	GI_34222216			459	GTGCACCTCGCCTGCATCTGTCACTCATTCCACTACATCAAGCGCCTGCT	Homo sapiens glycoprotein, synaptic 2 (GPSN2), mRNA.	go_component: integral to membrane [goid 0016021] [evidence IEA]
NP	NM_000270.1	842.74	249.12	3.38	1170538	GI_4557800			1223	CCTGTTCTTTCTTACACAAGAGCTGGAGCCCGTGCCCTACCACACATCTG	Homo sapiens nucleoside phosphorylase (NP), mRNA.	go_function: purine-nucleoside phosphorylase activity [goid 0004731] [evidence TAS] [pmid 3029074]; go_function: phosphorylase activity [goid 0004645] [evidence IEA]; go_function: transferase activity, transferring glycosyl groups [goid 0016757] [evidence IEA]; go_process: DNA modification [goid 0006304] [evidence TAS] [pmid 10884411]; go_process: nucleobase, nucleoside, nucleotide and nucleic ac…
C1QB	NM_000491.2	6530.73	1931.48	3.38	4570368	GI_11038661			895	CCTTGCCCAGCCAATGGACACAGTAGGGCTTGGTGAATGCTGCTGAGTGA	Homo sapiens complement component 1, q subcomponent, beta polypeptide (C1QB), mRNA.	go_component: complement component C1q complex [goid 0005602] [evidence TAS] [pmid 1706597]; go_component: microfibril [goid 0001527] [evidence IEA]; go_function: complement activity [goid 0003811] [evidence TAS] [pmid 1706597]; go_process: complement activation [goid 0006956] [evidence P] [pmid 1706597]; go_process: complement activation, classical pathway [goid 0006958] [evidence IEA]
BHLHB2	NM_003670.1	3892.63	1154.14	3.37	2120397	GI_4503298			2510	GGTCCAGAGTACTTGTTTTCCCGATGTGTCCAGCCAGCTCCGCAGCAGCT	Homo sapiens basic helix-loop-helix domain containing, class B, 2 (BHLHB2), mRNA.	go_component: nucleus [goid 0005634] [evidence NAS] [pmid 9240428]; go_function: transcription factor activity [goid 0003700] [evidence NAS] [pmid 9240428]; go_process: regulation of transcription, DNA-dependent [goid 0006355] [evidence NAS] [pmid 9240428]
TFRC	NM_003234.1	1332.96	395.95	3.37	2260465	GI_4507456			4721	GTGAAAAGGTCATAGCTGAGATTCCTGGTTCGGGTGTTACGCACACGTAC	Homo sapiens transferrin receptor (p90, CD71) (TFRC), mRNA.	go_component: endosome [goid 0005768] [evidence TAS] [pmid 8394993]; go_component: extracellular [goid 0005576] [evidence IDA] [pmid 1871153]; go_component: integral to plasma membrane [goid 0005887] [evidence TAS] [pmid 6090955]; go_function: transferrin receptor activity [goid 0004998] [evidence NAS] [pmid 1871153]; go_function: peptidase activity [goid 0008233] [evidence IEA]; go_function: rec…
C1QTNF3	NM_030945.1	676.01	200.93	3.36	2470487	GI_13569918			1430	GTGGTTGTAATTTTGTGTATGTTCCCCCACATCGCCCCCAACTTCGGATG	Homo sapiens C1q and tumor necrosis factor related protein 3 (C1QTNF3), mRNA.	go_component: microfibril [goid 0001527] [evidence IEA]
ATF4	NM_182810.1	673.96	200.35	3.36	6660022	GI_33469973			635	ACTTGTGATCTCTTTGCCCCCCTAGTCCAGGAGACTAATAAGCAGCCCCC	Homo sapiens activating transcription factor 4 (tax-responsive enhancer element B67) (ATF4), transcript variant 2, mRNA.	go_component: nucleus [goid 0005634] [evidence IEA]; go_function: RNA polymerase II transcription factor activity [goid 0003702] [evidence TAS] [pmid 1534408]; go_function: DNA binding [goid 0003677] [evidence TAS] [pmid 1847461]; go_function: translation regulator activity [goid 0045182] [evidence IEA]; go_process: regulation of transcription, DNA-dependent [goid 0006355] [evidence IEA]
ADAMTS9	NM_020249.2	763.08	227.06	3.36	4780711	GI_33624884			3618	AGAGAATTAGACCCCAGGGAGTGACCTCTCTGACTTACCCATCCAACTGC	Homo sapiens a disintegrin-like and metalloprotease (reprolysin type) with thrombospondin type 1 motif, 9 (ADAMTS9), transcript variant 3, mRNA.	go_component: extracellular matrix [goid 0005578] [evidence IEA]; go_function: metallopeptidase activity [goid 0008237] [evidence P] [pmid 10936055]; go_function: tumor suppressor [goid 0008181] [evidence TAS] [pmid 10936055]; go_function: zinc ion binding [goid 0008270] [evidence IEA]; go_function: metalloendopeptidase activity [goid 0004222] [evidence IEA]; go_function: hydrolase activity [goid…
MPEG1	XM_166227.4	1244.19	370.86	3.35	4120215	GI_42659661			4230	AGGCTCTGCCTTCCAAGTCCTGGGTTCCTAACTGGTGACCTTAGCCTGGG	Homo sapiens macrophage expressed gene 1 (MPEG1), mRNA.
UBC	NM_021009.1	5579.09	1666.76	3.35	2060215	GI_20149305			1856	GGTTGATCTTTGCCGGAAAGCAGCTGGAAGATGGGCGGACCCTGTCTGAC	Homo sapiens ubiquitin C (UBC), mRNA.	DNA
URP2	NM_031471.4	782.58	233.81	3.35	6510047	GI_34222247			2289	AGCTCATGTGGTGCCCCCTTTCCTTGTCTGAGTGGCTGAGGCTGATACCC	Homo sapiens UNC-112 related protein 2 (URP2), transcript variant URP2SF, mRNA.	go_component: cytoskeleton [goid 0005856] [evidence IEA]
DAB2	NM_001343.1	2623.78	784.13	3.35	2480427	GI_4503250			2763	GAACACCTGCCTTCTACCCTCTGGTTGGGAGATGCAGCCACCACATCCCT	Homo sapiens disabled homolog 2, mitogen-responsive phosphoprotein (Drosophila) (DAB2), mRNA.	go_component: nucleus [goid 0005634] [evidence IEA]; go_function: tumor suppressor [goid 0008181] [evidence TAS] [pmid 9620555]; go_function: DNA binding [goid 0003677] [evidence IEA]; go_process: cell proliferation [goid 0008283] [evidence TAS] [pmid 9620555]; go_process: regulation of transcription, DNA-dependent [goid 0006355] [evidence IEA]
DC2	NM_021227.2	962.73	288.17	3.34	2340739	GI_40548405			47	GAGAACGGCCCTTGCTGCCACCAACATGGAGACTTTGTACCGTGTCCCGT	Homo sapiens DC2 protein (DC2), mRNA.
KYNU	NM_003937.1	497.16	148.85	3.34	6450707	GI_4504936			1367	AGAGGAGTGGTTTGTGACAAGCGGAATCCAAATGGCATTCGAGTGGCTCC	Homo sapiens kynureninase (L-kynurenine hydrolase) (KYNU), mRNA.	go_function: peptidase activity [goid 0008233] [evidence TAS] [pmid 9180257]; go_function: kynureninase activity [goid 0030429] [evidence IEA]; go_process: tryptophan catabolism [goid 0006569] [evidence NR]; go_process: amino acid metabolism [goid 0006520] [evidence IEA]
CDC14B	NM_003671.2	637.32	191.3	3.33	5570280	GI_15451934			3004	GCGGGCCGCCGGTGAAATACCACTACTCTGATCGTTTTTTCACTGACCCG	Homo sapiens CDC14 cell division cycle 14 homolog B (S. cerevisiae) (CDC14B), transcript variant 1, mRNA.
STAB1	NM_015136.1	3005.63	903.75	3.33	6020195	GI_12225239			7673	GTGAACCCTTCGATGACTCACTGCTGGAGGAGGACTTCCCTGACACCCAG	Homo sapiens stabilin 1 (STAB1), mRNA.	go_function: hyaluronic acid binding [goid 0005540] [evidence IEA]; go_function: structural molecule activity [goid 0005198] [evidence IEA]; go_process: electron transport [goid 0006118] [evidence IEA]; go_process: cell adhesion [goid 0007155] [evidence IEA]
BCL2A1	NM_004049.2	510.62	154.1	3.31	7040136	GI_14574570			243	CCTACAGATACCACAACCTGGATCAGGTCCAAGCAAAACGTCCAGAGTGC	Homo sapiens BCL2-related protein A1 (BCL2A1), mRNA.	go_function: apoptosis inhibitor activity [goid 0008189] [evidence TAS] [pmid 8605321]; go_process: anti-apoptosis [goid 0006916] [evidence TAS] [pmid 8605321]; go_process: apoptosis [goid 0006915] [evidence IEA]
ABCA1	NM_005502.2	1323.43	399.87	3.31	6100070	GI_21536375			10145	GTGCTCTTTGTTCATCATTGGCCCTCATTCCAAGCACTTTACGCTGTCTG	Homo sapiens ATP-binding cassette, sub-family A (ABC1), member 1 (ABCA1), mRNA.	go_component: membrane fraction [goid 0005624] [evidence P] [pmid 10431236]; go_component: integral to plasma membrane [goid 0005887] [evidence P] [pmid 10431236]; go_function: anion transporter activity [goid 0008509] [evidence E]; go_function: sterol transporter activity [goid 0015248] [evidence P] [pmid 10431236]; go_function: ATP-binding cassette (ABC) transporter activity [goid 0004009] [evi…
C20orf59	NM_022082.2	716.88	216.96	3.3	3120373	GI_31542262			2432	CTGGCGTTCTTTCTACCTCCCTTTTCGTTGCCTGAGGAGCTGGTGGTTTC	Homo sapiens chromosome 20 open reading frame 59 (C20orf59), mRNA.
COL6A3	NM_057167.1	3163.17	963.17	3.28	7050452	GI_17149810			9593	GCCTGTGTATCGTGGAGAAACAAGAGACCAACTTTTTCATTCCCTGCCCC	Homo sapiens collagen, type VI, alpha 3 (COL6A3), transcript variant 5, mRNA.	go_component: microfibril [goid 0001527] [evidence IEA]; go_component: collagen type VI [goid 0005589] [evidence TAS] [pmid 8782832]; go_component: extracellular matrix [goid 0005578] [evidence IEA]; go_function: collagen [goid 0005202] [evidence TAS] [pmid 8782832]; go_function: extracellular matrix structural constituent [goid 0005201] [evidence IEA]; go_function: serine protease inhibitor acti…
MTND1	NM_173708.1	3682.36	1121.56	3.28	5910053	GI_27754199			215	CATCACCGCCCCGACCTTAGCTCTCACCATCGCTCTTCTACTATGAACCC	Homo sapiens NADH dehydrogenase 1 (MTND1), mRNA.	go_component: mitochondrial electron transport chain [goid 0005746] [evidence P] [pmid 9878551]; go_component: mitochondrial inner membrane [goid 0005743] [evidence E]; go_component: respiratory chain complex I (sensu Eukarya) [goid 0005747] [evidence NAS] [pmid 3921850]; go_component: mitochondrion [goid 0005739] [evidence IEA]; go_component: integral to membrane [goid 0016021] [evidence IEA]; g…
HNRPH1	NM_005520.1	580.37	177.32	3.27	5390161	GI_5031752			1453	ACAGTAGTGGAAGCCGTGCATCTATGGGCGTGAACGGAATGGGAGGGTTG	Homo sapiens heterogeneous nuclear ribonucleoprotein H1 (H) (HNRPH1), mRNA.	go_component: ribonucleoprotein complex [goid 0030529] [evidence IEA]; go_component: nucleus [goid 0005634] [evidence TAS] [pmid 7499401]; go_component: heterogeneous nuclear ribonucleoprotein complex [goid 0030530] [evidence TAS]; go_function: poly(U) binding [goid 0008266] [evidence TAS] [pmid 7499401]; go_function: heterogeneous nuclear ribonucleoprotein [goid 0008436] [evidence TAS] [pmid 749…
SPON2	NM_012445.1	1196.16	365.66	3.27	730288	GI_6912681			1729	TGGGGCGGTTTCGGAAGCGTCAGTGTTTCCATGTTATGGATCTCTCTGCG	Homo sapiens spondin 2, extracellular matrix protein (SPON2), mRNA.	go_component: extracellular space [goid 0005615] [evidence NR]; go_function: structural molecule activity [goid 0005198] [evidence IEA]; go_process: axon guidance [goid 0007411] [evidence TAS] [pmid 10512675]
ASC	NM_145183.1	2091.32	639.45	3.27	50195	GI_22035621			651	CTCCTTCCCAGCAACACTCCGGTCAGCCCCTGGCAATCCCACCAAATCAT	Homo sapiens apoptosis-associated speck-like protein containing a CARD (ASC), transcript variant 3, mRNA.	go_component: intracellular [goid 0005622] [evidence IEA]; go_function: apoptosis regulator activity [goid 0016329] [evidence IEA]; go_process: induction of apoptosis [goid 0006917] [evidence TAS] [pmid 10567338]; go_process: cell growth and/or maintenance [goid 0008151] [evidence IEA]; go_process: negative regulation of cell cycle [goid 0045786] [evidence IEA]; go_process: apoptosis [goid 000691…
DUSP5	NM_004419.2	743.5	227.41	3.27	2340309	GI_12707565			2158	GGGTACTTGCTAGGTATCCTGGGTCAGTGGCGGTGCAAACTGGTTTCCTC	Homo sapiens dual specificity phosphatase 5 (DUSP5), mRNA.	go_component: nucleus [goid 0005634] [evidence IEA]; go_function: protein tyrosine phosphatase activity [goid 0004725] [evidence TAS] [pmid 7961985]; go_function: protein tyrosine/serine/threonine phosphatase activity [goid 0008138] [evidence IEA]; go_function: protein phosphatase type 2C activity [goid 0015071] [evidence IEA]; go_function: protein phosphatase type 2A activity [goid 0000158] [evi…
COTL1	NM_021149.2	3413.93	1044.87	3.27	3120181	GI_23510452			1568	CCTGGGCTCACAGCACCCCAAAAGCCTGTGGCTTCAGTCCTGCGTCTGCA	Homo sapiens coactosin-like 1 (Dictyostelium) (COTL1), mRNA.	go_component: cytoskeleton [goid 0005856] [evidence IEA]; go_component: intracellular [goid 0005622] [evidence IEA]; go_component: cellular_component unknown [goid 0008372] [evidence ND]; go_component: actin cytoskeleton [goid 0015629] [evidence P] [pmid 10051563]; go_function: protein binding [goid 0005515] [evidence E] [pmid 10051563]; go_function: actin binding [goid 0003779] [evidence IDA] [p…
PLTP	NM_182676.1	1830.43	568.47	3.22	430100	GI_33356540			1468	TCCCACATTCATAGCCTGTAGTGCCCCCTCTAACCCCCAGTGCCACAGAG	Homo sapiens phospholipid transfer protein (PLTP), transcript variant 2, mRNA.	go_component: extracellular [goid 0005576] [evidence TAS] [pmid 7654777]; go_function: lipid binding [goid 0008289] [evidence IEA]; go_process: lipid metabolism [goid 0006629] [evidence TAS] [pmid 7654777]; go_process: lipid transport [goid 0006869] [evidence IEA]
MYC	NM_002467.2	1219.2	378.66	3.22	5080500	GI_31543215			1587	CATCCTGTCCGTCCAAGCAGAGGAGCAAAAGCTCATTTCTGAAGAGGACT	Homo sapiens v-myc myelocytomatosis viral oncogene homolog (avian) (MYC), mRNA.	go_component: nucleus [goid 0005634] [evidence TAS] [pmid 9187264]; go_function: transcription factor activity [goid 0003700] [evidence TAS] [pmid 9924025]; go_function: translation regulator activity [goid 0045182] [evidence IEA]; go_process: iron ion homeostasis [goid 0006879] [evidence TAS] [pmid 9924025]; go_process: cell cycle arrest [goid 0007050] [evidence TAS] [pmid 10962037]; go_process:…
LILRB2	NM_005874.1	973.08	302.24	3.22	2320040	GI_5031910			2096	GACCATGAGGAGATGCTGGGAACTTTGGGACTCACTTGATTCTGCAGTCG	Homo sapiens leukocyte immunoglobulin-like receptor, subfamily B (with TM and ITIM domains), member 2 (LILRB2), mRNA.	go_component: membrane fraction [goid 0005624] [evidence TAS] [pmid 9079806]; go_component: integral to plasma membrane [goid 0005887] [evidence TAS] [pmid 9079806]; go_component: integral to membrane [goid 0016021] [evidence IEA]; go_function: defense/immunity protein activity [goid 0003793] [evidence TAS] [pmid 9382880]; go_function: receptor activity [goid 0004872] [evidence IEA] [pmid 9382880…
LGMN	NM_005606.3	2216.88	693.72	3.2	70647	GI_21914880			1708	TTTGCCTGTTAGTTTTGAGGAGCAGGAAGCTCATGGGGGCTTCTGTAGCC	Homo sapiens legumain (LGMN), mRNA.	go_component: lysosome [goid 0005764] [evidence IEA]; go_function: legumain activity [goid 0001509] [evidence TAS] [pmid 9065484]; go_function: hydrolase activity [goid 0016787] [evidence IEA]; go_process: proteolysis and peptidolysis [goid 0006508] [evidence IEA]
LIMK1	NM_016735.1	1012.07	318.93	3.17	2030541	GI_8051614			3193	ACCCCCATCCAGGAACCGTGACGTCCAAGGAACCAAACCCAGACGCAGAA	Homo sapiens LIM domain kinase 1 (LIMK1), transcript variant dLIMK, mRNA.	go_component: cytoplasm [goid 0005737] [evidence TAS] [pmid 8537403]; go_function: protein serine/threonine kinase activity [goid 0004674] [evidence TAS] [pmid 8537403]; go_function: protein kinase activity [goid 0004672] [evidence NR]; go_function: cAMP-dependent protein kinase activity [goid 0004691] [evidence IEA]; go_function: protein kinase CK2 activity [goid 0004682] [evidence IEA]; go_func…
LY96	NM_015364.2	1334.64	421.94	3.16	2650725	GI_34098964			505	TGGGAGCCCAGAAGAAATGCTCTTTTGCTTGGAGTTTGTCATCCTACACC	Homo sapiens lymphocyte antigen 96 (LY96), mRNA.	go_component: plasma membrane [goid 0005886] [evidence TAS] [pmid 10359581]; go_function: coreceptor activity [goid 0015026] [evidence TAS] [pmid 10359581]; go_process: antibacterial humoral response (sensu Invertebrata) [goid 0006961] [evidence TAS] [pmid 10359581]; go_process: cell surface receptor linked signal transduction [goid 0007166] [evidence TAS] [pmid 10359581]; go_process: cellular de…
SCARB1	NM_005505.3	889.11	282.11	3.15	5670270	GI_33620766			2438	GGGCGCTCCTGGACCCTGGGGCAAACCTGTGACCCTTTTCTACTGGAATA	Homo sapiens scavenger receptor class B, member 1 (SCARB1), mRNA.	go_component: membrane [goid 0016020] [evidence IEA]; go_component: microfibril [goid 0001527] [evidence IEA]; go_component: membrane fraction [goid 0005624] [evidence NR]; go_component: plasma membrane [goid 0005886] [evidence E] [pmid 7689561]; go_component: integral to membrane [goid 0016021] [evidence IEA]; go_function: transporter activity [goid 0005215] [evidence E]; go_function: receptor a…
ARHGDIB	NM_001175.1	7318.46	2329.35	3.14	4150156	GI_10835001			1134	TTGTGGTTGTTGCTGGCCCAATGAGTCCCTAGTCACATCCCCTGCCAGAG	Homo sapiens Rho GDP dissociation inhibitor (GDI) beta (ARHGDIB), mRNA.	go_component: cytoplasmic vesicle [goid 0016023] [evidence TAS] [pmid 9113980]; go_function: Rho GDP-dissociation inhibitor activity [goid 0005094] [evidence TAS] [pmid 8262133]; go_function: GTPase activator activity [goid 0005096] [evidence IEA]; go_process: negative regulation of cell adhesion [goid 0007162] [evidence TAS] [pmid 9113980]; go_process: Rho protein signal transduction [goid 00072…
SH3BP1	NM_018957.2	1003.26	319.78	3.14	110148	GI_15147251			2277	GGAGAGGTTTGCCTGCTCCTACGGGACTGATTCTTCTCTTGCCGACATGT	Homo sapiens SH3-domain binding protein 1 (SH3BP1), mRNA.
TPT1	NM_003295.1	13192.5	4219.22	3.13	450647	GI_4507668			158	GAGATCGCGGACGGGTTGTGCCTGGAGGTGGAGGGGAAGATGGTCAGTAG	Homo sapiens tumor protein, translationally-controlled 1 (TPT1), mRNA.	go_component: cytoplasm [goid 0005737] [evidence IEA]; go_component: extracellular space [goid 0005615] [evidence TAS] [pmid 7542803]; go_function: molecular_function unknown [goid 0005554] [evidence IEA]
CD53	NM_000560.2	1505.54	482.63	3.12	6400112	GI_21237756			1186	GGGAGTTCTGGGGCCAGGCTCACTGGACCATTGTCACAACCCTCTGTTTC	Homo sapiens CD53 antigen (CD53), mRNA.	go_component: integral to plasma membrane [goid 0005887] [evidence NR]; go_component: plasma membrane [goid 0005886] [evidence P]; go_process: signal transduction [goid 0007165] [evidence NR] [pmid 8404042]; go_process: antimicrobial humoral response (sensu Invertebrata) [goid 0006960] [evidence NR]; go_process: antimicrobial humoral response (sensu Vertebrata) [goid 0019735] [evidence NR]
CTSK	NM_000396.2	4253.38	1369.55	3.11	2190301	GI_23110958			1293	CCACCCATGACCTTTTTCACTGTGGCCATCAGGACTTTCCCTGACAGCTG	Homo sapiens cathepsin K (pycnodysostosis) (CTSK), mRNA.	go_component: lysosome [goid 0005764] [evidence NR]; go_function: cathepsin K activity [goid 0004216] [evidence TAS] [pmid 9143502]; go_function: cysteine-type peptidase activity [goid 0008234] [evidence P] [pmid 7818555]; go_function: hydrolase activity [goid 0016787] [evidence IEA]; go_process: proteolysis and peptidolysis [goid 0006508] [evidence TAS] [pmid 7818555]
C1orf38	NM_004848.1	729.29	235.49	3.1	1190725	GI_4758579			2047	CCCGGGAGGCCTGGACTGTCTTCCTCATCTCTGTAGCACCAAGCCTGATA	Homo sapiens chromosome 1 open reading frame 38 (C1orf38), mRNA.	go_process: cell adhesion [goid 0007155] [evidence P] [pmid 9563507]
EGR2	NM_000399.2	808.05	260.94	3.1	1980019	GI_9845523			2602	GCATGCAATTGTGTTGGAAGTGTCCTTGGTCGCCTTGTGTGATGTAGACA	Homo sapiens early growth response 2 (Krox-20 homolog, Drosophila) (EGR2), mRNA.	go_component: nucleus [goid 0005634] [evidence IEA]; go_function: DNA binding [goid 0003677] [evidence IEA]; go_function: translation regulator activity [goid 0045182] [evidence IEA]; go_process: brain development [goid 0007420] [evidence TAS] [pmid 9537424]; go_process: peripheral nervous system development [goid 0007422] [evidence TAS] [pmid 9537424]; go_process: regulation of transcription, DN…
FLJ22269	NM_032219.2	750.73	243.6	3.08	50451	GI_31542730			1822	GGCTCCTTGCGGGCTCCGGGAGCGAATTACAAGCGCGCACCTGCAAAAAA	Homo sapiens hypothetical protein FLJ22269 (FLJ22269), mRNA.
SLCO2A1	NM_005630.1	769.67	249.92	3.08	3120619	GI_5032094			3831	GGTTCTGCTTGGAAAATGATGCCCTGCAACTAACCCTGGTCTTTCCCATG	Homo sapiens solute carrier organic anion transporter family, member 2A1 (SLCO2A1), mRNA.	go_component: membrane fraction [goid 0005624] [evidence TAS] [pmid 8787677]; go_component: integral to plasma membrane [goid 0005887] [evidence TAS] [pmid 8787677]; go_function: lipid transporter activity [goid 0005319] [evidence TAS] [pmid 8787677]; go_process: lipid transport [goid 0006869] [evidence TAS] [pmid 8787677]
CTSH	NM_148979.1	788.23	256.65	3.07	510673	GI_23110956			1159	GAGATCCACTGGGACCCCCAACATTCTGCCCTCACCTCTGTGCCCAGCCT	Homo sapiens cathepsin H (CTSH), transcript variant 2, mRNA.	go_component: lysosome [goid 0005764] [evidence NR]; go_function: cathepsin H activity [goid 0004215] [evidence TAS] [pmid 2849458]; go_function: cysteine-type peptidase activity [goid 0008234] [evidence P] [pmid 2587265]; go_function: hydrolase activity [goid 0016787] [evidence IEA]; go_process: proteolysis and peptidolysis [goid 0006508] [evidence TAS] [pmid 2849458]
HEM1	NM_005337.2	477.18	155.42	3.07	6520097	GI_34485726			3600	CAATCCAGGGCTGAGAAATCGTAGAGCAGTGAGGCAGGCTGGGAGCATGG	Homo sapiens hematopoietic protein 1 (HEM1), mRNA.	go_component: membrane fraction [goid 0005624] [evidence TAS] [pmid 1932118]; go_component: integral to plasma membrane [goid 0005887] [evidence TAS] [pmid 1932118]
AIF1	NM_032955.1	1979.73	645.54	3.07	2450064	GI_14574565			204	TAATTGGAGAGGTGTCCAGTGGCTCCGGGGAGACGTTCAGCTACCCTGAC	Homo sapiens allograft inflammatory factor 1 (AIF1), transcript variant 1, mRNA.	go_component: nucleus [goid 0005634] [evidence P] [pmid 9614071]; go_process: cell cycle arrest [goid 0007050] [evidence E] [pmid 9614071]; go_process: negative regulation of cell proliferation [goid 0008285] [evidence E] [pmid 9614071]; go_process: response to stress [goid 0006950] [evidence E] [pmid 9614071]; go_process: inflammatory response [goid 0006954] [evidence E] [pmid 8912632]
PSCDBP	NM_004288.2	647.79	211.62	3.06	2680286	GI_8670550			1156	CTCTAGACTCACCCAGATCCCAGCTTGGTGGGAAAGTGCAGAAGAATTGC	Homo sapiens pleckstrin homology, Sec7 and coiled-coil domains, binding protein (PSCDBP), mRNA.	go_function: protein binding [goid 0005515] [evidence IEA]; go_process: intracellular signaling cascade [goid 0007242] [evidence IEA]
HLA-DPB1	NM_002121.4	16508.3	5403.32	3.06	1940072	GI_24797075			1013	CTCACTGGGCCTCCAACCATGTTCCCTTCTTCTTAGCACCACAAATAATC	Homo sapiens major histocompatibility complex, class II, DP beta 1 (HLA-DPB1), mRNA.	go_function: class II major histocompatibility complex antigen [goid 0003821] [evidence E] [pmid 8105536]; go_process: perception of pest/pathogen/parasite [goid 0009596] [evidence E] [pmid 8105536]; go_process: pathogenesis [goid 0009405] [evidence E] [pmid 8105536]
FGR	NM_005248.1	651.77	213.88	3.05	2450348	GI_4885234			2180	AGGAAAAGTCTTGGCTGGACCCCTTTCCTGCTGGGTGGATGCAGTGGTCC	Homo sapiens Gardner-Rasheed feline sarcoma viral (v-fgr) oncogene homolog (FGR), mRNA.	go_function: protein-tyrosine kinase activity [goid 0004713] [evidence TAS] [pmid 3003578]; go_function: ATP binding [goid 0005524] [evidence IEA]; go_function: transferase activity [goid 0016740] [evidence IEA]; go_process: response to virus [goid 0009615] [evidence TAS] [pmid 3003578]; go_process: protein amino acid phosphorylation [goid 0006468] [evidence TAS] [pmid 2995972]; go_process: oncog…
LOC134478	XM_068864.5	712.51	234.48	3.04	780072	GI_37550393			708	TAGCATCACCAACAGGATGCAGAAGGAGATTACCGCCCTGGCGCCCAGCG	Homo sapiens similar to cytoplasmic beta-actin (LOC134478), mRNA.
FLJ14153	NM_022736.1	1424.37	468.88	3.04	3780408	GI_12232392			1937	TCACGAACAATAGCTTGCGCTCTACTCTGTAGTTATGTGGATTGCCGAGC	Homo sapiens hypothetical protein FLJ14153 (FLJ14153), mRNA.
MAPK13	NM_002754.3	351.58	115.74	3.04	3170440	GI_20986527			1661	CTTGGCTCTTTTTAGCTTGTGGCGGCAGTGGGCAGTCCGTGGCATTCCCC	Homo sapiens mitogen-activated protein kinase 13 (MAPK13), mRNA.	go_function: MAP kinase activity [goid 0004707] [evidence TAS] [pmid 9218798]; go_function: cAMP-dependent protein kinase activity [goid 0004691] [evidence IEA]; go_function: protein kinase CK2 activity [goid 0004682] [evidence IEA]; go_function: ATP binding [goid 0005524] [evidence IEA]; go_function: protein serine/threonine kinase activity [goid 0004674] [evidence IEA]; go_function: MP kinase a…
SYK	NM_003177.3	663.01	218.83	3.03	3990546	GI_34147655			2497	AGGCAAAGGCAGAGGAATTTGGCTGCTTCTACGGCCATGAGACTGATCCC	Homo sapiens spleen tyrosine kinase (SYK), mRNA.	go_function: protein-tyrosine kinase activity [goid 0004713] [evidence TAS] [pmid 8163536]; go_function: ATP binding [goid 0005524] [evidence IEA]; go_function: transferase activity [goid 0016740] [evidence IEA]; go_process: protein amino acid phosphorylation [goid 0006468] [evidence TAS] [pmid 8163536]; go_process: histogenesis and organogenesis [goid 0007397] [evidence TAS] [pmid 7477352]; go_p…
COL5A3	NM_015719.2	592.76	195.72	3.03	4780113	GI_16554581			6079	ATATGATGAGAGATTCCAGCCCAAGCCCGGCCCCCCACCGCCAGGCCATA	Homo sapiens collagen, type V, alpha 3 (COL5A3), mRNA.	go_component: collagen type V [goid 0005588] [evidence TAS] [pmid 10722718]; go_component: collagen [goid 0005581] [evidence IEA]; go_component: microfibril [goid 0001527] [evidence IEA]; go_function: collagen [goid 0005202] [evidence TAS] [pmid 10722718]; go_function: extracellular matrix structural constituent [goid 0005201] [evidence NAS]; go_process: muscle development [goid 0007517] [evidenc…
CSF1R	NM_005211.2	3827.17	1266.15	3.02	6290692	GI_27262658			3881	GGCCACACCAAGCAGGAAGCACAAACTCCCCCAAGCTGACTCATCCTAAC	Homo sapiens colony stimulating factor 1 receptor, formerly McDonough feline sarcoma viral (v-fms) oncogene homolog (CSF1R), mRNA.	go_component: integral to plasma membrane [goid 0005887] [evidence TAS] [pmid 2421165]; go_component: plasma membrane [goid 0005886] [evidence P] [pmid 2421165]; go_function: macrophage colony stimulating factor receptor activity [goid 0005011] [evidence TAS] [pmid 8981357]; go_function: ATP binding [goid 0005524] [evidence IEA]; go_function: receptor activity [goid 0004872] [evidence IEA]; go_fu…
TPM4	NM_003290.1	3117.02	1032.14	3.02	6100041	GI_4507650			1845	TGACCCACTCAGCAGGAATATGGTGGAGTTCAGTCCAATTCAGGTCAGCC	Homo sapiens tropomyosin 4 (TPM4), mRNA.	go_component: muscle thin filament tropomyosin [goid 0005862] [evidence TAS] [pmid 8641132]; go_component: kinesin complex [goid 0005871] [evidence IEA]; go_component: cytoskeleton [goid 0005856] [evidence IEA]; go_function: structural constituent of muscle [goid 0008307] [evidence TAS] [pmid 8641132]; go_function: actin binding [goid 0003779] [evidence IEA]; go_process: muscle development [goid …
IFI27	NM_005532.2	1733.03	574.41	3.02	610136	GI_44771157			428	CCAAGTTCATCCTGGGCTCCATTGGGTCTGCCATTGCGGCTGTCATTGCG	Homo sapiens interferon, alpha-inducible protein 27 (IFI27), transcript variant a, mRNA.	go_component: integral to membrane [goid 0016021] [evidence NAS]; go_function: molecular_function unknown [goid 0005554] [evidence ND]; go_process: immune response [goid 0006955] [evidence IEA]; go_process: biological_process unknown [goid 0000004] [evidence ND]
LOC284013	NM_182566.1	529.82	175.86	3.01	3610347	GI_32698963			550	CCTGGGCTGAGCTGGGGAGACTTTGGAGACTGGAGTGACCATTGCCCCAA	Homo sapiens secretory protein LOC284013 (LOC284013), mRNA.
SLC1A3	NM_004172.3	811.94	269.63	3.01	3940270	GI_34222301			3802	TATGGAAAGGTCCTGTGGGGAGCCCATCATCTCGCCAAGCCATCACAGGC	Homo sapiens solute carrier family 1 (glial high affinity glutamate transporter), member 3 (SLC1A3), mRNA.	go_component: integral to membrane [goid 0016021] [evidence IEA]; go_component: membrane fraction [goid 0005624] [evidence TAS] [pmid 7521911]; go_function: L-glutamate transporter activity [goid 0005313] [evidence E] [pmid 7521911]; go_function: glutamate/aspartate:sodium symporter activity [goid 0015372] [evidence TAS] [pmid 8647279]; go_function: sodium:dicarboxylate/tricarboxylate symporter a…
AIF1	NM_001623.3	1717.41	570.59	3.01	2370338	GI_14574567			43	GTCTCCCCACCTCTACCAGCATCTGCTGAGCTATGAGCCAAACCAGGGAT	Homo sapiens allograft inflammatory factor 1 (AIF1), transcript variant 3, mRNA.	go_component: nucleus [goid 0005634] [evidence P] [pmid 9614071]; go_process: cell cycle arrest [goid 0007050] [evidence E] [pmid 9614071]; go_process: negative regulation of cell proliferation [goid 0008285] [evidence E] [pmid 9614071]; go_process: response to stress [goid 0006950] [evidence E] [pmid 9614071]; go_process: inflammatory response [goid 0006954] [evidence E] [pmid 8912632]
CLECSF5	NM_013252.2	456.63	151.87	3.01	110193	GI_31747574			3237	CTAGGTCAGCCAACCCCCATCCAACCCTTAGACTCACGAACAAATCCACC	Homo sapiens C-type (calcium dependent, carbohydrate-recognition domain) lectin, superfamily member 5 (CLECSF5), mRNA.	go_component: integral to plasma membrane [goid 0005887] [evidence P] [pmid 10449773]; go_function: binding [goid 0005488] [evidence P] [pmid 10449773]; go_function: receptor activity [goid 0004872] [evidence NR]; go_function: lectin [goid 0005530] [evidence IEA]; go_function: sugar binding [goid 0005529] [evidence IEA]; go_process: cellular defense response [goid 0006968] [evidence P] [pmid 1044…
SCO2	NM_005138.1	952.44	316.85	3.01	1340390	GI_4826991			750	TGGACCACTCCATTGCCATCTACCTGCTCAACCCTGACGGCCTCTTCACG	Homo sapiens SCO cytochrome oxidase deficient homolog 2 (yeast) (SCO2), nuclear gene encoding mitochondrial protein, mRNA.	go_component: mitochondrion [goid 0005739] [evidence TAS] [pmid 10545952]; go_function: copper ion binding [goid 0005507] [evidence NAS] [pmid 10545952]; go_function: chaperone activity [goid 0003754] [evidence IEA]; go_process: electron transport [goid 0006118] [evidence TAS] [pmid 10545952]
ADAM15	NM_003815.2	721.2	240.08	3	6420402	GI_11497001			2429	ACAGTGTCCTCGCTCTACCTCTGACCTCTCCGGAGGTTCCGCTGCCTCCA	Homo sapiens a disintegrin and metalloproteinase domain 15 (metargidin) (ADAM15), mRNA.	go_component: peripheral plasma membrane protein [goid 0000157] [evidence P] [pmid 9516430]; go_component: integral to membrane [goid 0016021] [evidence IEA]; go_function: metallopeptidase activity [goid 0008237] [evidence P] [pmid 9516430]; go_function: zinc ion binding [goid 0008270] [evidence IEA]; go_function: metalloendopeptidase activity [goid 0004222] [evidence IEA]; go_function: hydrolase…
CKLFSF3	NM_181555.1	1315.71	438.49	3	5890541	GI_32130529			1383	GCAGGTCTATGGGCCACTGCAGGAGATGAGACCAGCCTTCTGTGTTCACC	Homo sapiens chemokine-like factor super family 3 (CKLFSF3), transcript variant 4, mRNA.	go_component: membrane [goid 0016020] [evidence IEA]; go_component: synaptic vesicle [goid 0008021] [evidence IEA]; go_component: integral to membrane [goid 0016021] [evidence IEA]; go_function: transporter activity [goid 0005215] [evidence IEA]; go_function: cytokine activity [goid 0005125] [evidence IEA]; go_process: transport [goid 0006810] [evidence IEA]; go_process: chemotaxis [goid 0006935]…
MGC24133	NM_174896.2	1473.14	491.27	3	5720441	GI_31341350			765	TGGGGGCATAGACTGCCTTCCTTGGACCCTTCCAAAGTGTGTGGTACGGG	Homo sapiens hypothetical protein MGC24133 (MGC24133), mRNA.
HLA-DRB1	NM_002124.1	2146.47	716.99	2.99	670082	GI_4504410			888	AGAACCTTCTGTCCCAGCTTTGCAGAATGAAAAGCTTTCCTGCTTGGCAG	Homo sapiens major histocompatibility complex, class II, DR beta 1 (HLA-DRB1), mRNA.	go_component: integral to membrane [goid 0016021] [evidence IEA]; go_function: class II major histocompatibility complex antigen [goid 0003821] [evidence E]; go_function: MHC class II receptor activity [goid 0045012] [evidence IEA]; go_process: pathogenesis [goid 0009405] [evidence E]; go_process: immune response [goid 0006955] [evidence IEA]; go_process: antigen presentation, exogenous antigen […
