# Supplementary material for: Genes Involved in Systemic and Arterial Bed Dependent Atherosclerosis - Tampere Vascular Study
Source: PLoS One. 2012 Apr 11;7(4):e33787. doi: 10.1371/journal.pone.0033787 (PMC3324479; doi:10.1371/journal.pone.0033787)
Supplement: Table S5 — Significantly down-regulated genes in human advanced atherosclerotic femoral artery. (XLS) [file pone.0033787.s005.xls]

## Sheet: Sheet1
Symbol	Accession	Average_Femoral artery	Average_control (ITA)	foldchange_Femoral artery	ProbeId	Transcript			Start	Probe_Sequence	Definition								Ontology
ITLN1	NM_017625.2	205.37	6035	-29.39	2320020	GI_31542985			859	ACGCCTTGTGTGCTGGAATGAGGGTCACCGGATGTAACACTGAGCACCAC	Homo sapiens intelectin 1 (galactofuranose binding) (ITLN1), mRNA.
APOD	NM_001647.1	844.95	6919.46	-8.19	5270139	GI_4502162			609	TGAACTGCCCCAAGCTCTCGTAACCAGGTTCTACAGGGAGGCTGCACCCA	Homo sapiens apolipoprotein D (APOD), mRNA.								go_component: extracellular space [goid 0005615] [evidence TAS] [pmid 3453108]; go_function: high-density lipoprotein binding [goid 0008035] [evidence NR]; go_function: high-density lipoprotein [goid 0005321] [evidence TAS] [pmid 3453108]; go_function: lipid binding [goid 0008289] [evidence IEA]; go_function: transporter activity [goid 0005215] [evidence IEA]; go_function: lipid transporter activ…
ADRA2C	NM_000683.2	225.4	1635.39	-7.26	2970139	GI_15718672			2562	TGCCGAGGTGTGGCTGTGAGGTCAGGGTTTTAGAGAGCAGTGGCAGAGGT	Homo sapiens adrenergic, alpha-2C-, receptor (ADRA2C), mRNA.								go_component: endosome [goid 0005768] [evidence TAS] [pmid 10196213]; go_component: integral to plasma membrane [goid 0005887] [evidence TAS] [pmid 9371698]; go_function: alpha2-adrenergic receptor activity [goid 0004938] [evidence TAS] [pmid 9371698]; go_function: rhodopsin-like receptor activity [goid 0001584] [evidence IEA]; go_function: adrenoceptor activity [goid 0004935] [evidence IEA]; go_…
my048	NM_080390.2	140.45	1003.57	-7.15	5910176	GI_19224662			972	CAGTAGCAGATTTTCACACATGTGCATTGCAGAGACGTCATGATTCGTGG	Homo sapiens my048 protein (my048), mRNA.								go_component: nucleus [goid 0005634] [evidence IEA]; go_function: DNA binding [goid 0003677] [evidence IEA]; go_process: regulation of transcription, DNA-dependent [goid 0006355] [evidence IEA]
CALD1	NM_033138.2	725.5	5068	-6.99	2480181	GI_44680104			1236	GGAAGACAAGGAAAGAGCTGAGGCAGAGAGGGCAAGGTTGGAAGCAGAAG	Homo sapiens caldesmon 1 (CALD1), transcript variant 1, mRNA.								go_component: cytoskeleton [goid 0005856] [evidence TAS] [pmid 1555769]; go_function: tropomyosin binding [goid 0005523] [evidence TAS] [pmid 1555769]; go_function: actin binding [goid 0003779] [evidence TAS] [pmid 1555769]; go_function: calmodulin binding [goid 0005516] [evidence TAS] [pmid 1555769]; go_function: myosin binding [goid 0017022] [evidence IEA]; go_process: muscle development [goid …
CASQ2	NM_001232.1	226.18	1476.3	-6.53	5720168	GI_4557408			2108	GATGGGTTCATGTCTCTGATTGGGTCAGCTGGCTTCCTAGCCTAAGCTGG	Homo sapiens calsequestrin 2 (cardiac muscle) (CASQ2), mRNA.								go_component: smooth endoplasmic reticulum [goid 0005790] [evidence NR]; go_function: calcium ion binding [goid 0005509] [evidence NR]; go_function: calcium ion storage activity [goid 0005514] [evidence IEA]; go_process: heart development [goid 0007507] [evidence TAS] [pmid 9795116]; go_process: striated muscle contraction [goid 0006941] [evidence TAS] [pmid 9795116]
C6orf117	NM_138409.1	232.08	1463.93	-6.31	4540148	GI_24308441			1835	GAGGAGGTGCCTTCTGGGTATCTCTGTGTTGGTGTATCTGTGCCATTGGC	Homo sapiens chromosome 6 open reading frame 117 (C6orf117), mRNA.
RBPMS2	NM_194272.1	210.81	1274.84	-6.05	6940079	GI_34915989			1894	GGCCATTTCAGACTTGGGAGATGAGGCGGCTGTTGTCATTGCTGATCCTG	Homo sapiens RNA-binding protein with multiple splicing 2 (RBPMS2), mRNA.
KCNAB1	NM_172160.1	305.15	1816.45	-5.95	2120377	GI_27436965			3060	ATCCAGCGAACTGCTGTATGTATAGAGGAGCTGAGGTGCTGTCTAATGGG	Homo sapiens potassium voltage-gated channel, shaker-related subfamily, beta member 1 (KCNAB1), transcript variant 1, mRNA.								go_component: integral to membrane [goid 0016021] [evidence IEA]; go_component: cytoplasm [goid 0005737] [evidence NR]; go_function: potassium channel regulator activity [goid 0015459] [evidence TAS] [pmid 7499366]; go_function: voltage-gated potassium channel activity [goid 0005249] [evidence IEA]; go_process: potassium ion transport [goid 0006813] [evidence TAS] [pmid 7499366]; go_process: ion …
SORBS1	NM_015385.1	833.67	4902.87	-5.88	1450519	GI_7661699			5257	GCCATGCTTCCGGGTAAAGGCAAGCCCCAAACTCCTTATCTTTTGCAGTC	Homo sapiens sorbin and SH3 domain containing 1 (SORBS1), mRNA.								go_component: cell-cell adherens junction [goid 0005913] [evidence E] [pmid 10085297]; go_component: zonula adherens [goid 0005915] [evidence E] [pmid 10085297]; go_function: cytoskeletal protein binding [goid 0008092] [evidence E] [pmid 10085297]; go_function: actin binding [goid 0003779] [evidence E] [pmid 10085297]; go_process: cell-matrix adhesion [goid 0007160] [evidence P] [pmid 10085297]
RAMP1	NM_005855.1	607.12	3513.28	-5.79	1230039	GI_5032018			684	TAGGAAGGGGGCAGGGACGTGACCTTGACTTACCTCTGGAAAGGGTCCCA	Homo sapiens receptor (calcitonin) activity modifying protein 1 (RAMP1), mRNA.								go_component: integral to plasma membrane [goid 0005887] [evidence TAS] [pmid 9620797]; go_component: plasma membrane [goid 0005886] [evidence E] [pmid 9620797]; go_function: protein transporter activity [goid 0008565] [evidence TAS] [pmid 9620797]; go_function: receptor activity [goid 0004872] [evidence IEA]; go_process: regulation of G-protein coupled receptor protein signaling pathway [goid 00…
ADH1B	NM_000668.3	850.69	4834.81	-5.68	450168	GI_34577060			2358	ATGCTTTCCCACTCTCAGGGGAAGGATTTGCATTTTGAGCTTTATCTCTA	Homo sapiens alcohol dehydrogenase IB (class I), beta polypeptide (ADH1B), mRNA.								go_function: alcohol dehydrogenase activity, zinc-dependent [goid 0004024] [evidence TAS] [pmid 9982]; go_function: alcohol dehydrogenase activity [goid 0004022] [evidence E]; go_function: zinc ion binding [goid 0008270] [evidence TAS] [pmid 9982]; go_function: electron transporter activity [goid 0005489] [evidence TAS] [pmid 2398055]; go_function: oxidoreductase activity [goid 0016491] [evidence…
CNN1	NM_001299.3	939.68	5315.38	-5.66	3610139	GI_34222150			1254	TAGTGCTACAGGGTCCAACATAGAGCCGGGTGTCCCCAACAGCGCCCAAA	Homo sapiens calponin 1, basic, smooth muscle (CNN1), mRNA.								go_component: cytoskeleton [goid 0005856] [evidence NR]; go_function: actin binding [goid 0003779] [evidence IEA]; go_function: calmodulin binding [goid 0005516] [evidence IEA]; go_process: muscle contraction [goid 0006936] [evidence NR]; go_process: smooth muscle contraction [goid 0006939] [evidence IEA]
LMOD1	NM_012134.1	560.57	3128.12	-5.58	1690180	GI_6912323			3578	GGAGACAGACACACACTGGCTCCTGGACCTAAAGGGTATGAGCTGGAGCT	Homo sapiens leiomodin 1 (smooth muscle) (LMOD1), mRNA.								go_component: cytoskeleton [goid 0005856] [evidence IEA]; go_component: membrane fraction [goid 0005624] [evidence TAS] [pmid 2026759]; go_function: tropomyosin binding [goid 0005523] [evidence IEA]; go_process: pathogenesis [goid 0009405] [evidence TAS] [pmid 2026759]
APEG1	NM_005876.3	527.01	2936.62	-5.57	5550064	GI_37577150			3536	CCTTCTCTGTCAGGGCTGGGGTGCTCTGTCTGGGAATGAGGGAGTTAACC	Homo sapiens aortic preferentially expressed protein 1 (APEG1), mRNA.								go_component: nucleus [goid 0005634] [evidence TAS] [pmid 8663449]; go_function: ATP binding [goid 0005524] [evidence IEA]; go_function: protein serine/threonine kinase activity [goid 0004674] [evidence IEA]; go_function: transferase activity [goid 0016740] [evidence IEA]; go_process: negative regulation of cell proliferation [goid 0008285] [evidence TAS] [pmid 8663449]; go_process: muscle develo…
DAT1	NM_018640.3	233.7	1295.38	-5.54	6650390	GI_41350202			3451	GCCCTAACGTCATTTAGCTTGTTGTCTGATGCCTCCAGTAGGACACCTCC	Homo sapiens neuronal specific transcription factor DAT1 (DAT1), mRNA.
MGC1136	NM_024025.1	218.51	1149.17	-5.26	380091	GI_13128967			1455	GCAGAACCAGACAGAGAACCCCACAGACTTTCCACTCCAAGCACAGGAGG	Homo sapiens hypothetical protein MGC1136 (MGC1136), mRNA.								go_component: nucleus [goid 0005634] [evidence IEA]; go_function: protein tyrosine/serine/threonine phosphatase activity [goid 0008138] [evidence IEA]; go_function: hydrolase activity [goid 0016787] [evidence IEA]; go_function: DNA binding [goid 0003677] [evidence IEA]; go_process: protein amino acid dephosphorylation [goid 0006470] [evidence IEA]; go_process: regulation of transcription, DNA-dep…
GRIA2	NM_000826.1	140.7	736.12	-5.23	6940286	GI_4758479			2912	GCAGTGCATGCTGTCCCTTACGTGAGTCCTGGCATGGGAATGAATGTCAG	Homo sapiens glutamate receptor, ionotropic, AMPA 2 (GRIA2), mRNA.								go_component: plasma membrane [goid 0005886] [evidence TAS] [pmid 8003671]; go_component: integral to membrane [goid 0016021] [evidence IEA]; go_function: glutamate receptor activity [goid 0008066] [evidence P] [pmid 1311100]; go_function: alpha-amino-3-hydroxy-5-methyl-4-isoxazole propionate selective glutamate receptor activity [goid 0004971] [evidence TAS] [pmid 8003671]; go_function: kainate …
KCNA5	NM_002234.2	228.3	1119.83	-4.91	5270577	GI_25952086			2643	GTTTCCTGTGTCTCCAAGCCTCTGTCTTTTCTGGGATGTGGTATTGGTGC	Homo sapiens potassium voltage-gated channel, shaker-related subfamily, member 5 (KCNA5), mRNA.								go_component: voltage-gated potassium channel complex [goid 0008076] [evidence TAS] [pmid 1986382]; go_component: membrane fraction [goid 0005624] [evidence NR]; go_component: integral to plasma membrane [goid 0005887] [evidence NR]; go_function: delayed rectifier potassium channel activity [goid 0005251] [evidence TAS] [pmid 1986382]; go_function: protein binding [goid 0005515] [evidence IEA]; g…
PPP1R3C	NM_005398.3	774.21	3773.85	-4.87	6660440	GI_42476161			2173	GCAAGAATCCAGTACCTTGCACATAGAAGTAGCAACCCATCCCTTGCCTA	Homo sapiens protein phosphatase 1, regulatory (inhibitor) subunit 3C (PPP1R3C), mRNA.								go_function: protein phosphatase type 1 activity [goid 0000163] [evidence P] [pmid 8985175]
LOC255743	NM_198278.1	277.74	1338.43	-4.82	540333	GI_38093650			2546	GCCCCACACCGGCAGACCTTTCCTTCACCTCATCAGTATGATTCAGTTTC	Homo sapiens hypothetical protein LOC255743 (LOC255743), mRNA.
DES	NM_001927.2	230.92	1093.2	-4.73	1940450	GI_18105049			2004	CCCAGGGTGGACTTAGAAAGCAGGGGCTACAAGAGGGAATCCCCGAAGGT	Homo sapiens desmin (DES), mRNA.								go_component: intermediate filament [goid 0005882] [evidence TAS] [pmid 9736733]; go_component: cytoskeleton [goid 0005856] [evidence NR]; go_component: kinesin complex [goid 0005871] [evidence IEA]; go_function: structural constituent of cytoskeleton [goid 0005200] [evidence TAS] [pmid 9736733]; go_process: regulation of heart rate [goid 0008016] [evidence TAS] [pmid 9697706]; go_process: cytosk…
KCNK17	NM_031460.2	124.66	583.98	-4.68	1050377	GI_17025229			1254	ACATGTCCTGGGTGACATGGGATGTGACTTTCGGGTGTCGGGGCAGCATG	Homo sapiens potassium channel, subfamily K, member 17 (KCNK17), mRNA.								go_component: integral to membrane [goid 0016021] [evidence IEA]; go_function: voltage-gated ion channel activity [goid 0005244] [evidence IEA]; go_function: potassium channel activity [goid 0005267] [evidence IEA]; go_process: potassium ion transport [goid 0006813] [evidence IEA]; go_process: ion transport [goid 0006811] [evidence IEA]
LGR6	XM_097508.8	172.82	804.46	-4.65	6550341	GI_30149753			3123	CACTGATCACCTCTCTCCTGTGACCATCACCAACGGGTGCCTCTTGGCCT	Homo sapiens leucine-rich repeat-containing G protein-coupled receptor 6 (LGR6), mRNA.
MUSTN1	NM_205853.1	827.22	3833.48	-4.63	870746	GI_45504354			378	ACTCCCCTTGCTGCCCGAATGCTCGGAAACAGGAGCCTTACCCAGGAACT	Homo sapiens musculoskeletal, embryonic nuclear protein 1 (MUSTN1), mRNA.
RGS5	NM_003617.2	1404.66	6505.45	-4.63	5290026	GI_41387215			1458	CCTTCCTCACTGGCCCCCTCCACCTGCCCATAGTCACCAAATTCTGTTTT	Homo sapiens regulator of G-protein signalling 5 (RGS5), mRNA.								go_component: peripheral plasma membrane protein [goid 0000157] [evidence P] [pmid 9747037]; go_function: GTPase activator activity [goid 0005096] [evidence P] [pmid 10471929]; go_process: regulation of G-protein coupled receptor protein signaling pathway [goid 0008277] [evidence E] [pmid 10471929]
ADH1A	NM_000667.2	746.22	3454.07	-4.63	6550671	GI_11496886			1207	CAGATGTTTTCCCTTGTGGCAGTCTTCAGCCTCCTCTACCCTACATGATC	Homo sapiens alcohol dehydrogenase 1A (class I), alpha polypeptide (ADH1A), mRNA.								go_component: cytoplasm [goid 0005737] [evidence NAS]; go_function: alcohol dehydrogenase activity, zinc-dependent [goid 0004024] [evidence NAS] [pmid 2935875]; go_function: zinc ion binding [goid 0008270] [evidence IEA]; go_function: electron transporter activity [goid 0005489] [evidence E]; go_function: oxidoreductase activity [goid 0016491] [evidence IEA]; go_function: alcohol dehydrogenase ac…
FBLN5	NM_006329.2	1093.32	5043.03	-4.61	50026	GI_19743802			2230	GCTGGCGGGGAACCCTGGGAGTAGCTAGTTTGCTTTTTGCGTACACAGAG	Homo sapiens fibulin 5 (FBLN5), mRNA.								go_component: extracellular matrix [goid 0005578] [evidence TAS] [pmid 10428823]; go_component: soluble fraction [goid 0005625] [evidence TAS] [pmid 10428823]; go_function: integrin binding [goid 0005178] [evidence TAS] [pmid 10428823]; go_function: calcium ion binding [goid 0005509] [evidence IEA]; go_function: cell adhesion molecule activity [goid 0005194] [evidence IEA]; go_process: cell-matri…
SYNPO2	XM_050219.7	310.68	1410.78	-4.54	1780161	GI_37539715			6768	GCCTTCCCTAAAAAGAGAGCATGCCAGTCATAGAGACACTAATTTGGCAC	Homo sapiens synaptopodin 2 (SYNPO2), mRNA.
NPTX2	NM_002523.1	202.46	916.75	-4.53	3840593	GI_28195383			2312	GAAGGCTCCCATTTTCTGATGTTCCGCCCCACTGTGAAGAGTGTGCTCGT	Homo sapiens neuronal pentraxin II (NPTX2), mRNA.								go_component: cellular_component unknown [goid 0008372] [evidence ND]; go_function: lectin [goid 0005530] [evidence IEA]; go_function: molecular_function unknown [goid 0005554] [evidence ND]; go_function: sugar binding [goid 0005529] [evidence IEA]; go_process: transport [goid 0006810] [evidence P] [pmid 8530029]; go_process: regulation of synapse [goid 0007273] [evidence NAS] [pmid 8530029]; go_…
DMN	NM_015286.4	631	2834.81	-4.49	3800148	GI_24586683			6155	CAGTCACTCTGCACACAAGAGAAATCAACTTCGTGGTTGGATGGGGCCGG	Homo sapiens desmuslin (DMN), transcript variant B, mRNA.								go_component: intermediate filament [goid 0005882] [evidence NAS] [pmid 11353857]; go_component: kinesin complex [goid 0005871] [evidence IEA]; go_function: structural constituent of muscle [goid 0008307] [evidence NAS] [pmid 11353857]; go_function: protein binding [goid 0005515] [evidence IPI] [pmid 11353857]
LDOC1	NM_012317.2	469.66	2100.44	-4.47	5890152	GI_22035627			973	CCACATCCCACCTACAGACTACCACCTTTCGAGATCAGGACCAACCTGGA	Homo sapiens leucine zipper, down-regulated in cancer 1 (LDOC1), mRNA.								go_component: nucleus [goid 0005634] [evidence TAS] [pmid 10403563]; go_process: negative regulation of cell proliferation [goid 0008285] [evidence TAS] [pmid 10403563]
PCDH7	NM_032457.1	535.51	2387.57	-4.46	630687	GI_14589934			4730	GCCTGCCACTTCTGCCTCCAGATCAGGCCTTTAGTGATACTGTTAGCCTG	Homo sapiens BH-protocadherin (brain-heart) (PCDH7), transcript variant c, mRNA.								go_component: integral to plasma membrane [goid 0005887] [evidence TAS] [pmid 9615233]; go_component: plasma membrane [goid 0005886] [evidence P] [pmid 9615233]; go_function: calcium ion binding [goid 0005509] [evidence IEA]; go_function: cell adhesion molecule activity [goid 0005194] [evidence IEA]; go_process: homophilic cell adhesion [goid 0007156] [evidence IEA]; go_process: cell adhesion [go…
LOC401059	XM_379184.1	239.35	1057.35	-4.42	2470520	GI_42656706			982	GCTGTTTGTGGCTTTCTGTTGCACAGTTAAAGCTGACCCACCCTATGCAC	Homo sapiens hypothetical gene supported by AK096885; AK098084 (LOC401059), mRNA.
PHGDH	NM_006623.2	548.09	2382.04	-4.35	5290750	GI_23308576			1816	CCACATTCTTGGGCTGAACGCGGGCCTCTGACACTGCTTACACTGCACTC	Homo sapiens phosphoglycerate dehydrogenase (PHGDH), mRNA.								go_function: phosphoglycerate dehydrogenase activity [goid 0004617] [evidence TAS] [pmid 8758134]; go_function: electron transporter activity [goid 0005489] [evidence TAS] [pmid 8758134]; go_function: oxidoreductase activity [goid 0016491] [evidence IEA]; go_process: brain development [goid 0007420] [evidence TAS] [pmid 8758134]; go_process: L-serine biosynthesis [goid 0006564] [evidence NR]
FLJ22655	NM_024730.2	475.1	2058.67	-4.33	6290086	GI_31542739			1035	ACAACATCACACTCACCCTAACCTACTGGCGGACAGCGATCCCAGTTTGC	Homo sapiens hypothetical protein FLJ22655 (FLJ22655), mRNA.								go_function: small monomeric GTPase activity [goid 0003925] [evidence IEA]; go_function: GTP binding [goid 0005525] [evidence IEA]; go_process: small GTPase mediated signal transduction [goid 0007264] [evidence IEA]
GMDS	NM_001500.2	595.52	2578.17	-4.33	3800053	GI_41584204			1496	CCTCCAGGGTTTGGGTCGCTTTGCGTTTGTCGAAGCCTCCTCTGAATGGC	Homo sapiens GDP-mannose 4,6-dehydratase (GMDS), mRNA.								go_function: GDP-mannose 4,6-dehydratase activity [goid 0008446] [evidence TAS] [pmid 9525924]; go_function: lyase activity [goid 0016829] [evidence IEA]; go_process: carbohydrate metabolism [goid 0005975] [evidence TAS] [pmid 9525924]; go_process: biosynthesis [goid 0009058] [evidence IEA]
ANKRD15	NM_015158.1	431.74	1868.4	-4.33	4120044	GI_23510374			4595	GGAAGTCGAGATGACTTTGATCATTGGTAACTTGGGCCTGGGCCAGACAA	Homo sapiens ankyrin repeat domain 15 (ANKRD15), transcript variant 1, mRNA.								go_function: GTPase activity [goid 0003924] [evidence IEA]; go_function: GTP binding [goid 0005525] [evidence IEA]; go_process: immune response [goid 0006955] [evidence IEA]; go_process: negative regulation of cell cycle [goid 0045786] [evidence IEA]
ITGA8	XM_167711.2	487.88	2090.06	-4.28	4060537	GI_37551030			3133	CCTCAGGAGGACATGACCGACAGGGAACAGCTGACAAATGACAAGACCCC	Homo sapiens integrin, alpha 8 (ITGA8), mRNA.
PLN	NM_002667.2	204.25	837.98	-4.1	1690369	GI_29171725			1434	CAGCTGACCCTTGAACATGGGGGTTAGGGGAGCTGACAATTCGTGGGTCC	Homo sapiens phospholamban (PLN), mRNA.								go_component: smooth endoplasmic reticulum [goid 0005790] [evidence NR]; go_component: integral to membrane [goid 0016021] [evidence IEA]; go_function: calcium channel regulator activity [goid 0005246] [evidence NR]; go_function: ATPase inhibitor activity [goid 0042030] [evidence IEA]; go_process: calcium ion transport [goid 0006816] [evidence NR]; go_process: circulation [goid 0008015] [evidence…
FMO2	NM_001460.1	293.7	1189.99	-4.05	3130100	GI_4503756			1365	CTTGGACGAGCTCGCCTTAGAGATAGGTGCGAAGCCAGATTTCTGCTCTC	Homo sapiens flavin containing monooxygenase 2 (FMO2), mRNA.								go_component: microsome [goid 0005792] [evidence IEA]; go_component: integral to membrane [goid 0016021] [evidence IEA]; go_function: monooxygenase activity [goid 0004497] [evidence P] [pmid 9804831]; go_function: magnesium ion binding [goid 0000287] [evidence IEA]; go_function: dimethylaniline monooxygenase (N-oxide-forming) activity [goid 0004499] [evidence IEA]; go_function: disulfide oxidored…
ADH1C	NM_000669.2	319.15	1293.04	-4.05	7000142	GI_11496888			1152	GACCTGCTTCGCTCTGGAAAGAGTATCCGTACCGTCCTGACGTTTTGAAA	Homo sapiens alcohol dehydrogenase 1C (class I), gamma polypeptide (ADH1C), mRNA.								go_component: cytoplasm [goid 0005737] [evidence NAS]; go_function: alcohol dehydrogenase activity, zinc-dependent [goid 0004024] [evidence NAS] [pmid 6391921]; go_function: zinc ion binding [goid 0008270] [evidence IEA]; go_function: electron transporter activity [goid 0005489] [evidence E] [pmid 3397059]; go_function: oxidoreductase activity [goid 0016491] [evidence IEA]; go_function: alcohol d…
FLJ14957	NM_032866.2	494.29	2000.92	-4.05	1740114	GI_31982905			7055	GCCCGTTGACTTATTCCATTGCGTCTCTGCTTTAGGGTATGGTTTGGTCG	Homo sapiens hypothetical protein FLJ14957 (FLJ14957), mRNA.
MYOM1	NM_003803.1	188.39	762.52	-4.05	2260121	GI_4505312			4751	TGGTCAGAGGGCAGACGAATGTGTCGTGGGGCGGAATTGGGATTTGCTGC	Homo sapiens myomesin 1 (skelemin) 185kDa (MYOM1), mRNA.								go_component: striated muscle thick filament [goid 0005863] [evidence TAS] [pmid 6537951]; go_function: structural constituent of muscle [goid 0008307] [evidence TAS] [pmid 7505783]; go_process: muscle contraction [goid 0006936] [evidence NR]; go_process: striated muscle contraction [goid 0006941] [evidence IEA]; go_process: muscle development [goid 0007517] [evidence IEA]
HSPB7	NM_014424.3	360.05	1451.41	-4.03	6590364	GI_34147560			2287	GCCTTAACCCTGGGAAATGCCTGCTGCCCCCAGTGACTCTTGGTTTCGTC	Homo sapiens heat shock 27kDa protein family, member 7 (cardiovascular) (HSPB7), mRNA.								go_function: protein C-terminus binding [goid 0008022] [evidence TAS] [pmid 10593960]; go_function: heat shock protein activity [goid 0003773] [evidence TAS] [pmid 10593960]; go_process: regulation of heart rate [goid 0008016] [evidence TAS] [pmid 10593960]; go_process: response to stress [goid 0006950] [evidence TAS] [pmid 10593960]
SLPI	NM_003064.2	234.44	916.52	-3.91	2810273	GI_15834622			463	GGTCCAGGTCCTTTCCACCCTGAGACTTGGCTCCACCACTGATATCCTCC	Homo sapiens secretory leukocyte protease inhibitor (antileukoproteinase) (SLPI), mRNA.								go_function: endopeptidase inhibitor activity [goid 0004866] [evidence P]; go_function: plasma protein [goid 0005209] [evidence TAS] [pmid 3485543]; go_function: serine protease inhibitor activity [goid 0004867] [evidence IEA]
SCRG1	NM_007281.1	623.97	2437.4	-3.91	6100239	GI_6005869			444	GGGCTAACTTTGCTGCTAGGAGTTCAAGCCATGCCTGCAAATCGCCTCTC	Homo sapiens scrapie responsive protein 1 (SCRG1), mRNA.								go_component: extracellular space [goid 0005615] [evidence TAS] [pmid 9660755]; go_process: neurogenesis [goid 0007399] [evidence TAS] [pmid 9660755]
SFRP1	NM_003012.2	335.19	1295.83	-3.87	4070670	GI_8400731			4119	GTTTGAGGAGAGCACCCTAGGCAGCCTGCAGGGAATAACATACTGGCCGT	Homo sapiens secreted frizzled-related protein 1 (SFRP1), mRNA.								go_component: membrane [goid 0016020] [evidence IEA]; go_component: extracellular space [goid 0005615] [evidence TAS] [pmid 9192640]; go_function: transmembrane receptor activity [goid 0004888] [evidence IEA]; go_process: anti-apoptosis [goid 0006916] [evidence TAS] [pmid 9391078]; go_process: embryogenesis and morphogenesis [goid 0007345] [evidence TAS] [pmid 9192640]; go_process: signal transdu…
IGFBP6	NM_002178.1	1453.04	5604.74	-3.86	6290594	GI_11321592			569	GCAACTCCAGACTGAGGTCTACCGAGGGGCTCAAACACTCTACGTGCCCA	Homo sapiens insulin-like growth factor binding protein 6 (IGFBP6), mRNA.
SH3BGR	NM_007341.1	255.4	985	-3.86	3520072	GI_6677928			838	GCTTGAAGCCGGCACACCCAGGGTTACTGAGGACTTATGCTGCCTGACCT	Homo sapiens SH3 domain binding glutamic acid-rich protein (SH3BGR), mRNA.								go_function: SH3/SH2 adaptor protein activity [goid 0005070] [evidence TAS] [pmid 9050928]; go_process: protein complex assembly [goid 0006461] [evidence TAS] [pmid 9050928]
HP	NM_005143.1	137.14	527.96	-3.85	3120609	GI_4826761			1289	AGCCTGGAAGAGGGCAAAGTGGACGGGAGTGGACAGGAGTGGATGCGATA	Homo sapiens haptoglobin (HP), mRNA.								go_function: plasma glycoprotein [goid 0005211] [evidence NR]; go_function: trypsin activity [goid 0004295] [evidence IEA]; go_function: chymotrypsin activity [goid 0004263] [evidence IEA]; go_function: hemoglobin binding [goid 0030492] [evidence IEA]; go_process: defense response [goid 0006952] [evidence TAS]; go_process: proteolysis and peptidolysis [goid 0006508] [evidence IEA]
LOC285016	XM_211736.4	209.58	799.64	-3.82	5290373	GI_37547147			828	GGAGCAGCACACCAGGAGCCATGAGAAGTGCCTTGGAAACCAACAGGGAA	Homo sapiens hypothetical protein LOC285016 (LOC285016), mRNA.
DSCR1L1	NM_005822.1	922.4	3470.99	-3.76	6370022	GI_5032234			2982	AGTGTTGCAAGGGAACCTCCTAGCACTGTGAAAGTCAGAATCGCCTCAGC	Homo sapiens Down syndrome critical region gene 1-like 1 (DSCR1L1), mRNA.
ASB2	NM_016150.3	173.01	647.52	-3.74	6110438	GI_22208962			2574	CTCAGAGCCTTCCCTGTGCCCCTCCACTTGTTCTGGAAAACTCACCACTT	Homo sapiens ankyrin repeat and SOCS box-containing 2 (ASB2), mRNA.								go_process: signal transduction [goid 0007165] [evidence P]; go_process: intracellular signaling cascade [goid 0007242] [evidence IEA]
Ells1	NM_152793.1	579.25	2166.96	-3.74	630044	GI_23618862			5536	CCCCTGAGAGTGAGGACCTCATCCGACCATGTAATTACCATTCGCTTGCT	Homo sapiens hypothetical protein Ells1 (Ells1), mRNA.
MAOB	NM_000898.3	525.27	1959.06	-3.73	3060373	GI_38202206			2323	CCGATGGTGTCCCGTTGTGTGGGTTTACTCTGTGCTAAGTTGTCTTACAC	Homo sapiens monoamine oxidase B (MAOB), nuclear gene encoding mitochondrial protein, mRNA.								go_component: mitochondrial membrane [goid 0005740] [evidence TAS] [pmid 7063850]; go_component: integral to membrane [goid 0016021] [evidence IEA]; go_function: amine oxidase (flavin-containing) activity [goid 0004041] [evidence TAS] [pmid 3387449]; go_function: electron transporter activity [goid 0005489] [evidence TAS] [pmid 8602220]; go_function: oxidoreductase activity [goid 0016491] [eviden…
LOC148872	NM_198543.1	191.43	712.75	-3.72	4070377	GI_38348377			425	TGGCACCAGAGATTGAGACTGTGAACCTGAACTCCCTTGATCTCCTCCCG	Homo sapiens LOC148872 protein (LOC148872), mRNA.
RASL12	NM_016563.2	565.52	2104.96	-3.72	4730494	GI_38455389			2406	CTTGCAGTCCTACAGGCTTCCCGACCCACAGGCCAGCTACGGATTTTGCA	Homo sapiens RAS-like, family 12 (RASL12), mRNA.								go_function: small monomeric GTPase activity [goid 0003925] [evidence IEA]; go_function: GTP binding [goid 0005525] [evidence IEA]; go_process: small GTPase mediated signal transduction [goid 0007264] [evidence IEA]
LGR6	NM_021636.1	136.42	505.83	-3.71	2370156	GI_39930402			3010	CTTGGCCTGGCTTTCCCTTGGCCTTCCTCAGCTTCACCTTGATACTGGGC	Homo sapiens leucine-rich repeat-containing G protein-coupled receptor 6 (LGR6), mRNA.
GPX3	NM_002084.2	1275.31	4725.95	-3.71	4780575	GI_6006000			1571	CAACCTCCCTGAGATCAACCAAGGCAGATGTGACAGCAAGGGCCACGGAC	Homo sapiens glutathione peroxidase 3 (plasma) (GPX3), mRNA.								go_component: soluble fraction [goid 0005625] [evidence TAS] [pmid 3619451]; go_component: extracellular [goid 0005576] [evidence TAS] [pmid 3619451]; go_function: glutathione peroxidase activity [goid 0004602] [evidence TAS] [pmid 3619451]; go_function: electron transporter activity [goid 0005489] [evidence TAS] [pmid 3619451]; go_function: selenium binding [goid 0008430] [evidence IEA]; go_func…
SPARCL1	NM_004684.2	589.88	2184.1	-3.7	4480114	GI_21359870			2218	GGAGTGTGACCCCAACAAGGATAAGCACATCACCCTGAAGGAGTGGGGCC	Homo sapiens SPARC-like 1 (mast9, hevin) (SPARCL1), mRNA.								go_component: extracellular matrix [goid 0005578] [evidence IEA]; go_function: calcium ion binding [goid 0005509] [evidence IEA]
NEXN	NM_144573.1	455.24	1681.61	-3.69	4920136	GI_21389338			1694	TCTGTGGCGGGGCCAAAAAAGGAAACCAGGAGTGCCACTATGCTGACTTC	Homo sapiens nexilin (F actin binding protein) (NEXN), mRNA.
ZNF145	NM_006006.3	392.92	1443.26	-3.67	4610048	GI_31543978			2200	CACAAGCCCGAGGAGATCCCGCCCGACTGGAGGATAGAGAAGACGTACCT	Homo sapiens zinc finger protein 145 (Kruppel-like, expressed in promyelocytic leukemia) (ZNF145), mRNA.								go_component: nucleus [goid 0005634] [evidence NR]; go_function: transcription co-repressor activity [goid 0003714] [evidence NR]; go_function: protein binding [goid 0005515] [evidence TAS]; go_function: general RNA polymerase II transcription factor activity [goid 0016251] [evidence NR]; go_function: transcription factor activity [goid 0003700] [evidence TAS] [pmid 8384553]; go_process: mesoderm…
NPR1	NM_000906.2	229.38	838.72	-3.66	7000066	GI_40254425			4149	GAGAAGAGGGGTGGCGCAGAAGGGTTGGGGGCCTGTATGCCTTGCTTCTA	Homo sapiens natriuretic peptide receptor A/guanylate cyclase A (atrionatriuretic peptide receptor A) (NPR1), mRNA.								go_component: integral to membrane [goid 0016021] [evidence IEA]; go_function: receptor activity [goid 0004872] [evidence TAS] [pmid 9405681]; go_function: peptide receptor activity, G-protein coupled [goid 0008528] [evidence IEA]; go_function: receptor guanylate cyclase activity [goid 0008075] [evidence IEA]; go_function: ATP binding [goid 0005524] [evidence IEA]; go_function: protein kinase act…
CYP4B1	NM_000779.2	114.9	419.28	-3.65	70315	GI_13435388			1918	GGTTATGGCTGGGTACCACCAAATAGAAGAATGGCTTAGGGGAGTGCCCC	Homo sapiens cytochrome P450, family 4, subfamily B, polypeptide 1 (CYP4B1), mRNA.								go_component: membrane [goid 0016020] [evidence IEA]; go_component: microsome [goid 0005792] [evidence IEA]; go_component: endoplasmic reticulum [goid 0005783] [evidence IEA]; go_function: cytochrome P450 activity [goid 0015034] [evidence TAS] [pmid 2574990]; go_function: monooxygenase activity [goid 0004497] [evidence IEA]; go_function: unspecific monooxygenase activity [goid 0050381] [evidence …
FLJ14054	NM_024563.2	148.17	540.64	-3.65	3520309	GI_31542688			2385	CCTTTGTGTTGGGTCCTGGGAATCTAAGCTTTGTTCCCTGTGCATGGTGG	Homo sapiens hypothetical protein FLJ14054 (FLJ14054), mRNA.
MAOA	NM_000240.2	618.68	2232.38	-3.61	2970494	GI_33469954			3958	TGCCCCAGTGCTACACGTTGGAGTATACCTATGTGTGTGCTTTGCCACTG	Homo sapiens monoamine oxidase A (MAOA), nuclear gene encoding mitochondrial protein, mRNA.								go_component: membrane [goid 0016020] [evidence NR]; go_component: mitochondrion [goid 0005739] [evidence IEA]; go_component: integral to membrane [goid 0016021] [evidence IEA]; go_function: amine oxidase (flavin-containing) activity [goid 0004041] [evidence TAS] [pmid 3387449]; go_function: amine oxidase activity [goid 0008131] [evidence NR]; go_function: oxidoreductase activity [goid 0016491] […
HEY2	NM_012259.1	154.6	556.83	-3.6	1090053	GI_6912413			2049	GGGAGAAGTTACATTTCTGGAGGTGATGAAGCAAGGAGGGAGCACTAGGA	Homo sapiens hairy/enhancer-of-split related with YRPW motif 2 (HEY2), mRNA.								go_function: DNA binding [goid 0003677] [evidence P] [pmid 10415358]; go_function: transcription factor activity [goid 0003700] [evidence TAS] [pmid 10415358]; go_process: histogenesis and organogenesis [goid 0007397] [evidence TAS] [pmid 10415358]; go_process: neurogenesis [goid 0007399] [evidence TAS] [pmid 10415358]; go_process: regulation of transcription, DNA-dependent [goid 0006355] [eviden…
KCNMB1	NM_004137.2	1177.73	4230.36	-3.59	2900369	GI_25777641			1302	CCTCTGTGCCTGAGTTCTCCCTGTTGTCTCAAAGCGGTACCCATCCTCCC	Homo sapiens potassium large conductance calcium-activated channel, subfamily M, beta member 1 (KCNMB1), mRNA.								go_function: potassium channel regulator activity [goid 0015459] [evidence E] [pmid 8612769]; go_function: calcium-activated potassium channel activity [goid 0015269] [evidence E] [pmid 8612769]; go_process: potassium ion transport [goid 0006813] [evidence E] [pmid 8799178]; go_process: synaptic transmission [goid 0007268] [evidence P] [pmid 8799178]; go_process: smooth muscle contraction [goid 0…
MYH10	NM_005964.1	4900.61	17592.5	-3.59	2570411	GI_41406063			7414	TTCCCCCTTTATGAACTGTACTGGCTGTTGACCACCAGACACCTGACCGC	Homo sapiens myosin, heavy polypeptide 10, non-muscle (MYH10), mRNA.								go_component: kinesin complex [goid 0005871] [evidence IEA]; go_component: myosin [goid 0016459] [evidence NAS] [pmid 7499478]; go_function: actin binding [goid 0003779] [evidence NAS]; go_function: ATP binding [goid 0005524] [evidence NAS]; go_function: motor activity [goid 0003774] [evidence IEA]; go_function: calmodulin binding [goid 0005516] [evidence IEA]; go_process: cytokinesis [goid 00162…
SAA1	NM_000331.2	204.85	734.86	-3.59	6290441	GI_40316911			479	ATTCTTTGGCCATGGTGCGGAGGACTCGCTGGCTGATCAGGCTGCCAATG	Homo sapiens serum amyloid A1 (SAA1), transcript variant 1, mRNA.								go_function: high-density lipoprotein [goid 0005321] [evidence NR]; go_process: inflammatory response [goid 0006954] [evidence NR]
LOC83690	NM_031461.2	171.13	609.38	-3.56	4210347	GI_21314740			2613	GAGGTCACATATTTTCTTTTGTATCCTGGCAAATACTCCTGCAGGCCAGG	Homo sapiens CocoaCrisp (LOC83690), mRNA.								go_component: extracellular [goid 0005576] [evidence IEA]
ATOH8	NM_032827.3	582.92	2061.03	-3.54	6370253	GI_34222346			2341	CCCGCCCCTTCCTTGTGCTCAAATGGCCAAAGCTGTTCACGTCTGTGCTC	Homo sapiens atonal homolog 8 (Drosophila) (ATOH8), mRNA.
MGC2827	NM_023940.2	313.71	1100.95	-3.51	6130435	GI_34147350			1757	GGCAATGACGTTGGGTTGCTTCCTAGGCCTGGCTGAGTTGTGCCTAAGGG	Homo sapiens hypothetical protein MGC2827 (MGC2827), mRNA.								go_function: small monomeric GTPase activity [goid 0003925] [evidence IEA]; go_function: GTP binding [goid 0005525] [evidence IEA]; go_process: small GTPase mediated signal transduction [goid 0007264] [evidence IEA]
MEIS1	NM_002398.2	208.15	725.28	-3.48	4540075	GI_45006902			2651	AGCCTAATTGTCACATCAAGCATCATTGTCCCCATGCAACAACCACCACC	Homo sapiens Meis1, myeloid ecotropic viral integration site 1 homolog (mouse) (MEIS1), mRNA.								go_component: nucleus [goid 0005634] [evidence IEA]; go_function: RNA polymerase II transcription factor activity [goid 0003702] [evidence TAS] [pmid 7565694]; go_function: transcription factor activity [goid 0003700] [evidence IEA]; go_process: oncogenesis [goid 0007048] [evidence TAS] [pmid 7565694]; go_process: cell growth and/or maintenance [goid 0008151] [evidence IEA]; go_process: regulatio…
CSRP2	NM_001321.1	1288.15	4476.14	-3.47	460072	GI_4503100			776	TATCGCCCTGTACTTGGATAGGCTGGCTAACTCGTAGGAAGAGAGCACTG	Homo sapiens cysteine and glycine-rich protein 2 (CSRP2), mRNA.								go_component: nucleus [goid 0005634] [evidence NAS] [pmid 96215313]; go_function: molecular_function unknown [goid 0005554] [evidence ND]; go_process: muscle development [goid 0007517] [evidence NAS] [pmid 96215313]; go_process: cell proliferation [goid 0008283] [evidence NAS]; go_process: cell growth [goid 0016049] [evidence NAS] [pmid 96215313]; go_process: cell differentiation [goid 0030154] […
TPM2	NM_003289.2	5451.14	18897.5	-3.47	4850193	GI_42476295			592	TGAAGAGGTGGCCAGGAAGCTGGTGATCCTGGAAGGAGAGCTGGAGCGCT	Homo sapiens tropomyosin 2 (beta) (TPM2), mRNA.								go_component: muscle thin filament tropomyosin [goid 0005862] [evidence TAS] [pmid 7606936]; go_component: kinesin complex [goid 0005871] [evidence IEA]; go_component: cytoskeleton [goid 0005856] [evidence IEA]; go_function: structural constituent of muscle [goid 0008307] [evidence TAS] [pmid 7606936]; go_function: actin binding [goid 0003779] [evidence IEA]; go_process: muscle development [goid …
FLJ13110	NM_022912.1	162.49	562.95	-3.46	2120292	GI_12597656			3450	GTCATAATCCCTCCTGGCTTTGTGTGAATAGCTTGCTCACTTTGCTGGCC	Homo sapiens hypothetical protein FLJ13110 (FLJ13110), mRNA.
ARGBP2	NM_003603.3	375.86	1298.17	-3.45	610066	GI_41352708			2797	CTGAAACACCCCGCGGGCCTCCCGTTGTCATGCCTTACGGTTTCCAATGC	Homo sapiens Arg/Abl-interacting protein ArgBP2 (ARGBP2), transcript variant 1, mRNA.								go_component: actin cytoskeleton [goid 0015629] [evidence E] [pmid 9211900]; go_component: nucleus [goid 0005634] [evidence E] [pmid 9211900]; go_function: cytoskeletal adaptor activity [goid 0008093] [evidence P] [pmid 9211900]; go_function: structural constituent of muscle [goid 0008307] [evidence E] [pmid 9211900]; go_function: structural constituent of cytoskeleton [goid 0005200] [evidence P]…
SVIL	NM_003174.2	463.59	1600.25	-3.45	6420324	GI_11496980			93	GGAGAAGCCCATGAAGAGATGGTGGATTCTCACTGAGTTTTGACTAGCGG	Homo sapiens supervillin (SVIL), transcript variant 1, mRNA.								go_component: actin cytoskeleton [goid 0015629] [evidence P] [pmid 9867483]; go_component: plasma membrane [goid 0005886] [evidence P] [pmid 9867483]; go_component: nucleus [goid 0005634] [evidence P] [pmid 9867483]; go_function: membrane associated actin binding [goid 0003791] [evidence P] [pmid 9867483]; go_process: cytoskeletal anchoring [goid 0007016] [evidence P] [pmid 9867483]; go_process: …
LOC347348	XM_293276.1	641.68	2187.06	-3.41	1050176	GI_29743323			494	TAGCCACGCAGTCCAACGAGATCACCTTGGAGTCACGGGCCCAGCTTGGG	Homo sapiens similar to Heat shock 27 kDa protein (HSP 27) (Stress-responsive protein 27) (SRP27) (Estrogen-regulated 24 kDa protein) (28 kDa heat shock protein) (LOC347348), mRNA.
CAMK2G	NM_001222.2	287.13	976.48	-3.4	5290180	GI_26667190			3371	TATGGCTGCTCCAGCCCCACTTCTTAGCATTCTTACTCCTCTTCTGGGGC	Homo sapiens calcium/calmodulin-dependent protein kinase (CaM kinase) II gamma (CAMK2G), transcript variant 4, mRNA.								go_function: calcium/calmodulin-dependent protein kinase activity [goid 0004685] [evidence P] [pmid 9224693]; go_function: signal transducer activity [goid 0004871] [evidence NR]; go_process: protein amino acid phosphorylation [goid 0006468] [evidence P] [pmid 9224693]; go_process: signal transduction [goid 0007165] [evidence P] [pmid 9224693]
MYOC	NM_000261.1	133.32	452.64	-3.4	6860524	GI_4557778			1540	AGCCTCCAAGCTGTACAGGCAATGGCAGAAGGAGATGCTCAGGGCTCCTG	Homo sapiens myocilin, trabecular meshwork inducible glucocorticoid response (MYOC), mRNA.								go_component: cilium [goid 0005929] [evidence NR]; go_component: non-muscle myosin [goid 0005860] [evidence P] [pmid 9169133]; go_function: structural molecule activity [goid 0005198] [evidence P] [pmid 9169133]; go_process: morphogenesis [goid 0009653] [evidence P] [pmid 9169133]; go_process: vision [goid 0007601] [evidence NR]
SLC22A3	NM_021977.2	141.7	477.8	-3.37	6940500	GI_24497488			5120	GCAGAACACAAGGCAGCTCCCAATGCCGCTGGACTCTCTGACCTTGGAGA	Homo sapiens solute carrier family 22 (extraneuronal monoamine transporter), member 3 (SLC22A3), mRNA.								go_component: membrane fraction [goid 0005624] [evidence TAS] [pmid 9933568]; go_component: integral to plasma membrane [goid 0005887] [evidence TAS] [pmid 9933568]; go_function: organic cation transporter activity [goid 0015101] [evidence TAS] [pmid 9933568]; go_function: ion transporter activity [goid 0015075] [evidence IEA]; go_process: organic cation transport [goid 0015695] [evidence TAS] [p…
PPP2R2B	NM_181676.1	178.11	600.56	-3.37	70066	GI_32307116			1788	GCCCAGTTTTCTCTGGTGGGTCCAGTGTTTTGTTCCTAGGTGTCTGCTGC	Homo sapiens protein phosphatase 2 (formerly 2A), regulatory subunit B (PR 52), beta isoform (PPP2R2B), transcript variant 4, mRNA.								go_component: protein phosphatase type 2A complex [goid 0000159] [evidence IEA]; go_function: protein phosphatase type 2A regulator activity [goid 0008601] [evidence TAS] [pmid 1849734]; go_process: signal transduction [goid 0007165] [evidence IEA]
PPP1R14A	NM_033256.1	949.84	3185.27	-3.35	1170112	GI_15147249			433	GTTGGAGTTAGAGAGTGAAGAGGAGAGAAGCCGGAAAATCCAGGGACTCC	Homo sapiens protein phosphatase 1, regulatory (inhibitor) subunit 14A (PPP1R14A), mRNA.
NTRK3	NM_002530.1	254	848.99	-3.34	1940014	GI_4505474			2595	GGGAAGGCCACCCCAATCTACCTGGACATTCTTGGCTAGTGGTGGCTGGT	Homo sapiens neurotrophic tyrosine kinase, receptor, type 3 (NTRK3), mRNA.								go_component: integral to plasma membrane [goid 0005887] [evidence TAS] [pmid 7806211]; go_function: neurotrophin TRKC receptor activity [goid 0005016] [evidence TAS] [pmid 7806211]; go_function: transmembrane receptor protein tyrosine kinase activity [goid 0004714] [evidence IEA]; go_function: ATP binding [goid 0005524] [evidence IEA]; go_function: receptor activity [goid 0004872] [evidence IEA]…
FLJ20701	NM_017933.3	321.17	1064.52	-3.31	5670438	GI_40255259			2475	ATGAGAGCTAATCCAATCTAGAGAGCGATGGTGTCAGCATTTCGGTCTGC	Homo sapiens hypothetical protein FLJ20701 (FLJ20701), mRNA.
LDB3	NM_007078.1	155.97	512.74	-3.29	2850131	GI_45592958			3915	TTTCCAAGCACGAAGCCACCAGTCTCCCCCAAGGAGCATCAGGAAGGGAC	Homo sapiens LIM domain binding 3 (LDB3), mRNA.								go_function: protein binding [goid 0005515] [evidence IEA]; go_function: electron transporter activity [goid 0005489] [evidence IEA]; go_process: electron transport [goid 0006118] [evidence IEA]
ITIH4	NM_002218.3	260.57	849.5	-3.26	4590711	GI_40288189			2806	TCCTGCTGGTCTGTGGAGCTGTAGTTCTGATGGAAGGAGCTGTGCCCACC	Homo sapiens inter-alpha (globulin) inhibitor H4 (plasma Kallikrein-sensitive glycoprotein) (ITIH4), mRNA.								go_function: endopeptidase inhibitor activity [goid 0004866] [evidence P]; go_function: plasma glycoprotein [goid 0005211] [evidence TAS] [pmid 7587397]; go_function: serine protease inhibitor activity [goid 0004867] [evidence IEA]; go_process: acute-phase response [goid 0006953] [evidence IEA]
HBD	NM_000519.2	1482.34	4828.35	-3.26	3520427	GI_6633803			377	TGTGCTGGTGTGTGTGCTGGCCCGCAACTTTGGCAAGGAATTCACCCCAC	Homo sapiens hemoglobin, delta (HBD), mRNA.								go_component: hemoglobin complex [goid 0005833] [evidence TAS] [pmid 7555018]; go_function: globin [goid 0001524] [evidence IEA]; go_function: oxygen transporter activity [goid 0005344] [evidence IEA]; go_process: oxygen transport [goid 0015671] [evidence IEA]; go_process: transport [goid 0006810] [evidence IEA]
DAAM2	NM_015345.2	788.9	2552.77	-3.24	6110280	GI_40548414			6064	CAGGGATGCCTTCACGCCAAGGCTGTTCTCACCAGCTGCCTCAGATGACA	Homo sapiens dishevelled associated activator of morphogenesis 2 (DAAM2), mRNA.								go_function: actin binding [goid 0003779] [evidence IEA]; go_process: cytokinesis [goid 0016288] [evidence IEA]
COL4A5	NM_000495.3	382.48	1237.12	-3.23	5890047	GI_15890084			6205	AGAATCCTCCTGTGGCCTCTGCTTGTACAGAACTGGGAAACAACACTTGG	Homo sapiens collagen, type IV, alpha 5 (Alport syndrome) (COL4A5), transcript variant 1, mRNA.								go_component: collagen type IV [goid 0005587] [evidence TAS]; go_component: membrane [goid 0016020] [evidence NR]; go_component: basement membrane [goid 0005604] [evidence NR]; go_component: microfibril [goid 0001527] [evidence IEA]; go_function: collagen [goid 0005202] [evidence TAS]; go_function: extracellular matrix structural constituent [goid 0005201] [evidence IEA]
GARNL3	NM_032293.3	274.08	879.36	-3.21	3940019	GI_34222344			3187	CTCGGCCAGTTCCCTCTCCAATGTCCGGTGCCATCTTTCCTGACCTTTGT	Homo sapiens GTPase activating RANGAP domain-like 3 (GARNL3), mRNA.								go_function: small GTPase regulatory/interacting protein activity [goid 0005083] [evidence IEA]
ATP1A2	NM_000702.1	159.5	510.36	-3.2	7000161	GI_4502270			4853	CCTGGCTTAGAAGGCACTGGGAATGTCCTGTAGAGAGAGACCTAGATAGG	Homo sapiens ATPase, Na+/K+ transporting, alpha 2 (+) polypeptide (ATP1A2), mRNA.								go_component: sodium/potassium-exchanging ATPase complex [goid 0005890] [evidence NR]; go_component: integral to membrane [goid 0016021] [evidence IEA]; go_function: sodium/potassium-exchanging ATPase activity [goid 0005391] [evidence NR]; go_function: monovalent inorganic cation transporter activity [goid 0015077] [evidence IEA]; go_function: ATP binding [goid 0005524] [evidence IEA]; go_functio…
FLJ21986	NM_024913.3	481.09	1537.86	-3.2	450044	GI_31542726			5163	ACTGTTACCATCTGACTGAGGTTACTCTGGTATTTATCTCTTCGCTGCTG	Homo sapiens hypothetical protein FLJ21986 (FLJ21986), mRNA.
NAV2	NM_145117.2	482.09	1533.71	-3.18	4480411	GI_38044281			10833	TTGTCATGAGGTTTTTGGATTTGCCAATGATCTGCTGGACATCATGCCCC	Homo sapiens neuron navigator 2 (NAV2), transcript variant 2, mRNA.
NOV	NM_002514.2	2195.81	6981.15	-3.18	6380273	GI_19923725			1974	TGAGGCCCAAAGCACTTGCTTACATCCTCTGATAGCTGTTTCAAATGTGC	Homo sapiens nephroblastoma overexpressed gene (NOV), mRNA.								go_component: extracellular [goid 0005576] [evidence IEA]; go_function: insulin-like growth factor binding [goid 0005520] [evidence IEA]; go_function: growth factor activity [goid 0008083] [evidence IEA]; go_process: regulation of cell growth [goid 0001558] [evidence IEA]
C1orf24	NM_052966.1	1112.34	3516.68	-3.16	6520280	GI_16757969			6718	GTTGGCAACATGTGCCTTCACACTTTACCATAAAGAGACGGGTTTGAGGG	Homo sapiens chromosome 1 open reading frame 24 (C1orf24), mRNA.								go_component: cellular_component unknown [goid 0008372] [evidence ND]; go_function: molecular_function unknown [goid 0005554] [evidence ND]; go_process: biological_process unknown [goid 0000004] [evidence ND]
MGC16491	NM_052943.2	213.29	670.51	-3.14	430577	GI_34147473			2164	GAGCCCTCCTGCCTGGGAGCTTGTTCTTTGGAAGGTGCTGAGCCTGAATT	Homo sapiens hypothetical protein MGC16491 (MGC16491), mRNA.
AR	NM_000044.2	182.67	570.19	-3.12	5290131	GI_21322251			4077	CCCTATCTAACCCTCCCATGGCACCTTCAGACTTTGCTTCCCATTGTGGC	Homo sapiens androgen receptor (dihydrotestosterone receptor; testicular feminization; spinal and bulbar muscular atrophy; Kennedy disease) (AR), mRNA.								go_component: nucleus [goid 0005634] [evidence NR]; go_function: androgen receptor activity [goid 0004882] [evidence TAS] [pmid 3353726]; go_function: DNA binding [goid 0003677] [evidence P]; go_function: steroid binding [goid 0005496] [evidence IEA]; go_function: receptor activity [goid 0004872] [evidence IEA]; go_function: transcription factor activity [goid 0003700] [evidence IEA]; go_process:…
KIAA0367	XM_041018.3	202.76	630.59	-3.11	4760390	GI_37539630			11386	GAGGGCAGTAGCTCAGTGTGGAAGAAAATCCTGAAGTTTCTGTTGAAGCC	Homo sapiens KIAA0367 protein (KIAA0367), mRNA.
FLJ34780	NM_173651.1	275.75	855.29	-3.1	1500717	GI_27734956			2389	CCCTAGAAGAAAACCTAGGCATTACCATTCGGGACATAGGCATGGGCAAG	Homo sapiens hypothetical protein FLJ34780 (FLJ34780), mRNA.
SOST	NM_025237.1	156.18	482.74	-3.09	3390347	GI_13376845			1791	CCTTTTGAGACACCGCCTTCTGCCCACCACTCACGGACACATTTCTGCCT	Homo sapiens sclerosteosis (SOST), mRNA.								go_component: cellular_component unknown [goid 0008372] [evidence ND]; go_component: nucleus [goid 0005634] [evidence IEA]; go_function: molecular_function unknown [goid 0005554] [evidence ND]; go_function: DNA binding [goid 0003677] [evidence IEA]; go_process: negative regulation of bone formation [goid 0030279] [evidence NAS] [pmid 11181578]; go_process: regulation of transcription, DNA-depende…
SMTN	NM_006932.3	433.81	1337.74	-3.08	780301	GI_19913393			2770	TTAGCCCTCAGAACCGACGCCAGAACTTCGAGGTGGCCTTCTCATCTGCG	Homo sapiens smoothelin (SMTN), transcript variant 3, mRNA.								go_component: cytoskeleton [goid 0005856] [evidence E] [pmid 8707825]; go_component: actin cytoskeleton [goid 0015629] [evidence P] [pmid 8707825]; go_function: structural constituent of muscle [goid 0008307] [evidence P] [pmid 8707825]; go_function: actin binding [goid 0003779] [evidence P] [pmid 8707825]; go_process: muscle development [goid 0007517] [evidence P] [pmid 8707825]; go_process: smo…
RBP1	NM_002899.2	505.62	1555.54	-3.08	3170433	GI_8400726			382	CAGTGAGCTGGGACGGAGACAAGCTCCAGTGTGTGCAGAAGGGTGAGAAG	Homo sapiens retinol binding protein 1, cellular (RBP1), mRNA.								go_function: retinoid binding [goid 0005501] [evidence P]; go_function: lipid binding [goid 0008289] [evidence IEA]; go_function: transporter activity [goid 0005215] [evidence IEA]; go_function: retinol binding [goid 0019841] [evidence IEA]; go_process: vitamin A metabolism [goid 0006776] [evidence TAS] [pmid 3472205]; go_process: transport [goid 0006810] [evidence IEA]
FLJ10781	NM_018215.2	193.79	594.2	-3.07	6510497	GI_39780596			3449	TGCATCGACGTTCTCCTGGGGTGTGTGCCAAGCGAAACCCAGGGGTGAAT	Homo sapiens hypothetical protein FLJ10781 (FLJ10781), mRNA.
EFHD1	NM_025202.2	1109.01	3378.83	-3.05	4050270	GI_34147386			1596	GTATTACAGTAGACCGCTGACGTTCCCAAGTGACAGATCCAGGGCCTTTC	Homo sapiens EF hand domain containing 1 (EFHD1), mRNA.								go_function: calcium ion binding [goid 0005509] [evidence IEA]
FXYD1	NM_005031.3	389.86	1183.99	-3.04	1230138	GI_27754764			290	GCAAGTTCAACCAGCAGCAGAGGACTGGGGAACCCGATGAAGAGGAGGGA	Homo sapiens FXYD domain containing ion transport regulator 1 (phospholemman) (FXYD1), transcript variant a, mRNA.								go_component: integral to plasma membrane [goid 0005887] [evidence TAS] [pmid 9169143]; go_component: plasma membrane [goid 0005886] [evidence NR]; go_function: chloride channel activity [goid 0005254] [evidence TAS] [pmid 9169143]; go_function: ion channel activity [goid 0005216] [evidence IEA]; go_process: chloride transport [goid 0006821] [evidence TAS] [pmid 9169143]; go_process: muscle contr…
HSPB2	NM_001541.2	419.46	1272.88	-3.03	2760050	GI_32306514			587	GCCATAGTTGAGCCCTGATTGCCACAGACCCAGCACCCAGCAAATCCCTC	Homo sapiens heat shock 27kDa protein 2 (HSPB2), mRNA.								go_component: cytosol [goid 0005829] [evidence TAS] [pmid 9490724]; go_function: enzyme activator activity [goid 0008047] [evidence TAS] [pmid 9490724]; go_function: protein binding [goid 0005515] [evidence TAS] [pmid 9490724]; go_function: heat shock protein activity [goid 0003773] [evidence NR] [pmid 9344664]; go_process: heat shock response [goid 0006951] [evidence E] [pmid 9490724]; go_proces…
HSPB1	NM_001540.2	1097.66	3324.78	-3.03	3120341	GI_4996892			518	CTTCACGCGGAAATACACGCTGCCCCCCGGTGTGGACCCCACCCAAGTTT	Homo sapiens heat shock 27kDa protein 1 (HSPB1), mRNA.								go_component: cytoplasm [goid 0005737] [evidence TAS] [pmid 10859165]; go_function: heat shock protein activity [goid 0003773] [evidence TAS] [pmid 10859165]; go_process: regulation of translational initiation [goid 0006446] [evidence TAS] [pmid 10859165]
LTBP4	NM_003573.1	986.4	2986.72	-3.03	5080139	GI_4505036			4864	TGGACCTGGAGAAGGGACCTACGGACGCCTGGAAGCTGCGACGCCCTGCA	Homo sapiens latent transforming growth factor beta binding protein 4 (LTBP4), mRNA.								go_component: extracellular matrix [goid 0005578] [evidence NR]; go_function: protein binding [goid 0005515] [evidence TAS] [pmid 9271198]; go_function: calcium ion binding [goid 0005509] [evidence TAS] [pmid 9271198]
EGFL3	XM_031401.6	933.83	2825.88	-3.03	2190195	GI_37547280			4668	GGGCTCACCAGGCTGCTGGCTCCGGTACCATGTAAACCTAGGAAGGTAAA	Homo sapiens EGF-like-domain, multiple 3 (EGFL3), mRNA.
MYL9	NM_181526.1	2583.53	7814.07	-3.02	2450047	GI_31563523			640	ACCCCAGAGCCCTGGGCTATAGTCTCTGACCCCTCCAAGGAAAGACCACC	Homo sapiens myosin, light polypeptide 9, regulatory (MYL9), transcript variant 2, mRNA.								go_component: muscle myosin [goid 0005859] [evidence P] [pmid 2526655]; go_function: structural constituent of muscle [goid 0008307] [evidence P] [pmid 2526655]; go_process: regulation of muscle contraction [goid 0006937] [evidence P] [pmid 2526655]
BTC	NM_001729.1	128.57	387.49	-3.01	3990047	GI_4502460			697	GTCATCGGTGTCTGCACATGCTGTCACCCTCTTCGGAAACGTCGTAAAAG	Homo sapiens betacellulin (BTC), mRNA.								go_component: soluble fraction [goid 0005625] [evidence TAS] [pmid 8144591]; go_component: integral to membrane [goid 0016021] [evidence IEA]; go_function: epidermal growth factor receptor binding [goid 0005154] [evidence TAS] [pmid 8144591]; go_function: growth factor activity [goid 0008083] [evidence TAS] [pmid 8439318]; go_process: positive regulation of cell proliferation [goid 0008284] [evid…
SVIL	NM_003174.2	392.95	1178.11	-3	1690601	GI_11496980			6074	CCGCAGCTGCTATAGATAGCACTGCCTTCTTGTTCCAGCTAGGCAATGCC	Homo sapiens supervillin (SVIL), transcript variant 1, mRNA.								go_component: actin cytoskeleton [goid 0015629] [evidence P] [pmid 9867483]; go_component: plasma membrane [goid 0005886] [evidence P] [pmid 9867483]; go_component: nucleus [goid 0005634] [evidence P] [pmid 9867483]; go_function: membrane associated actin binding [goid 0003791] [evidence P] [pmid 9867483]; go_process: cytoskeletal anchoring [goid 0007016] [evidence P] [pmid 9867483]; go_process: …
