# Supplementary material for: Genes Involved in Systemic and Arterial Bed Dependent Atherosclerosis - Tampere Vascular Study
Source: PLoS One. 2012 Apr 11;7(4):e33787. doi: 10.1371/journal.pone.0033787 (PMC3324479; doi:10.1371/journal.pone.0033787)
Supplement: Table S7 — Significantly down-regulated genes in human advanced atherosclerotic carotid artery. (XLS) [file pone.0033787.s007.xls]

## Sheet: Sheet1
Symbol	Accession	Average_Carotid artery	Average_control (ITA)	foldchange_Carotid artery	ProbeId	Transcript			Start	Probe_Sequence	Definition	Ontology
APOD	NM_001647.1	189.13	6919.46	-36.58	5270139	GI_4502162			609	TGAACTGCCCCAAGCTCTCGTAACCAGGTTCTACAGGGAGGCTGCACCCA	Homo sapiens apolipoprotein D (APOD), mRNA.	go_component: extracellular space [goid 0005615] [evidence TAS] [pmid 3453108]; go_function: high-density lipoprotein binding [goid 0008035] [evidence NR]; go_function: high-density lipoprotein [goid 0005321] [evidence TAS] [pmid 3453108]; go_function: lipid binding [goid 0008289] [evidence IEA]; go_function: transporter activity [goid 0005215] [evidence IEA]; go_function: lipid transporter activ…
CXCL14	NM_004887.3	162.07	1593.56	-9.83	2370113	GI_23199988			1827	CCCCCTCCACACACTGCCCCCCAGTATATGCCGCATTGTACTGCTGTGTT	Homo sapiens chemokine (C-X-C motif) ligand 14 (CXCL14), mRNA.	go_component: extracellular [goid 0005576] [evidence IEA]; go_function: chemokine activity [goid 0008009] [evidence TAS] [pmid 10049774]; go_process: chemotaxis [goid 0006935] [evidence TAS] [pmid 10049774]; go_process: signal transduction [goid 0007165] [evidence TAS] [pmid 10049774]; go_process: immune response [goid 0006955] [evidence NR]; go_process: cell-cell signaling [goid 0007267] [eviden…
FBLN1	NM_001996.2	338.6	3266.29	-9.65	6760164	GI_34734061			2235	GCTTTCCTAACCCTGCCCTCCGGGGCGTTAATAAAGTCTTAGCAAGCGTC	Homo sapiens fibulin 1 (FBLN1), transcript variant C, mRNA.	go_component: extracellular matrix [goid 0005578] [evidence E] [pmid 2269669]; go_component: soluble fraction [goid 0005625] [evidence E] [pmid 2269669]; go_component: extracellular space [goid 0005615] [evidence E] [pmid 2269669]; go_function: extracellular matrix glycoprotein [goid 0005207] [evidence P] [pmid 2269669]
MUSTN1	NM_205853.1	410.93	3833.48	-9.33	870746	GI_45504354			378	ACTCCCCTTGCTGCCCGAATGCTCGGAAACAGGAGCCTTACCCAGGAACT	Homo sapiens musculoskeletal, embryonic nuclear protein 1 (MUSTN1), mRNA.
C3	NM_000064.1	601.47	5003.97	-8.32	6650731	GI_4557384			4749	GGCCATTGAGCAGACCATCAAGTCAGGCTCGGATGAGGTGCAGGTTGGAC	Homo sapiens complement component 3 (C3), mRNA.	go_component: extracellular [goid 0005576] [evidence IEA]; go_function: receptor binding [goid 0005102] [evidence TAS] [pmid 9164946]; go_function: complement activity [goid 0003811] [evidence IEA]; go_function: endopeptidase inhibitor activity [goid 0004866] [evidence IEA]; go_process: G-protein coupled receptor protein signaling pathway [goid 0007186] [evidence TAS] [pmid 9164946]; go_process: …
RBPMS2	NM_194272.1	159.8	1274.84	-7.98	6940079	GI_34915989			1894	GGCCATTTCAGACTTGGGAGATGAGGCGGCTGTTGTCATTGCTGATCCTG	Homo sapiens RNA-binding protein with multiple splicing 2 (RBPMS2), mRNA.
HOXA5	NM_019102.2	130.93	1014.65	-7.75	5900164	GI_24497516			944	CTGAAACTCCCTTGTGTTCCTTCTGTGAAGAAGCCCTGTTCTCGTTGCCC	Homo sapiens homeo box A5 (HOXA5), mRNA.	go_component: nucleus [goid 0005634] [evidence NAS]; go_function: transcription factor activity [goid 0003700] [evidence NAS]; go_process: regulation of transcription, DNA-dependent [goid 0006355] [evidence NAS]; go_process: development [goid 0007275] [evidence NAS]
DES	NM_001927.2	142	1093.2	-7.7	1940450	GI_18105049			2004	CCCAGGGTGGACTTAGAAAGCAGGGGCTACAAGAGGGAATCCCCGAAGGT	Homo sapiens desmin (DES), mRNA.	go_component: intermediate filament [goid 0005882] [evidence TAS] [pmid 9736733]; go_component: cytoskeleton [goid 0005856] [evidence NR]; go_component: kinesin complex [goid 0005871] [evidence IEA]; go_function: structural constituent of cytoskeleton [goid 0005200] [evidence TAS] [pmid 9736733]; go_process: regulation of heart rate [goid 0008016] [evidence TAS] [pmid 9697706]; go_process: cytosk…
ITLN1	NM_017625.2	811.25	6035	-7.44	2320020	GI_31542985			859	ACGCCTTGTGTGCTGGAATGAGGGTCACCGGATGTAACACTGAGCACCAC	Homo sapiens intelectin 1 (galactofuranose binding) (ITLN1), mRNA.
CASQ2	NM_001232.1	228.86	1476.3	-6.45	5720168	GI_4557408			2108	GATGGGTTCATGTCTCTGATTGGGTCAGCTGGCTTCCTAGCCTAAGCTGG	Homo sapiens calsequestrin 2 (cardiac muscle) (CASQ2), mRNA.	go_component: smooth endoplasmic reticulum [goid 0005790] [evidence NR]; go_function: calcium ion binding [goid 0005509] [evidence NR]; go_function: calcium ion storage activity [goid 0005514] [evidence IEA]; go_process: heart development [goid 0007507] [evidence TAS] [pmid 9795116]; go_process: striated muscle contraction [goid 0006941] [evidence TAS] [pmid 9795116]
ADRA2C	NM_000683.2	270.74	1635.39	-6.04	2970139	GI_15718672			2562	TGCCGAGGTGTGGCTGTGAGGTCAGGGTTTTAGAGAGCAGTGGCAGAGGT	Homo sapiens adrenergic, alpha-2C-, receptor (ADRA2C), mRNA.	go_component: endosome [goid 0005768] [evidence TAS] [pmid 10196213]; go_component: integral to plasma membrane [goid 0005887] [evidence TAS] [pmid 9371698]; go_function: alpha2-adrenergic receptor activity [goid 0004938] [evidence TAS] [pmid 9371698]; go_function: rhodopsin-like receptor activity [goid 0001584] [evidence IEA]; go_function: adrenoceptor activity [goid 0004935] [evidence IEA]; go_…
PODN	NM_153703.3	454.5	2502.95	-5.51	2810014	GI_45505136			2846	GACCCAGCTGCACCTAGGAGACACCTTTGTTCTTCAGGCCTGTGGGGGAA	Homo sapiens podocan (PODN), mRNA.
CNN1	NM_001299.3	1009.77	5315.38	-5.26	3610139	GI_34222150			1254	TAGTGCTACAGGGTCCAACATAGAGCCGGGTGTCCCCAACAGCGCCCAAA	Homo sapiens calponin 1, basic, smooth muscle (CNN1), mRNA.	go_component: cytoskeleton [goid 0005856] [evidence NR]; go_function: actin binding [goid 0003779] [evidence IEA]; go_function: calmodulin binding [goid 0005516] [evidence IEA]; go_process: muscle contraction [goid 0006936] [evidence NR]; go_process: smooth muscle contraction [goid 0006939] [evidence IEA]
HOXC6	NM_004503.2	107.61	549.59	-5.11	4480524	GI_24497542			1596	CCCTTCGTGTTACCCTCCTGTATAAATCCAACCTCTGGGTCCGTTCTCGA	Homo sapiens homeo box C6 (HOXC6), transcript variant 1, mRNA.	go_component: nucleus [goid 0005634] [evidence IEA]; go_function: transcription co-repressor activity [goid 0003714] [evidence TAS] [pmid 8870653]; go_function: transcription factor activity [goid 0003700] [evidence IEA]; go_process: oncogenesis [goid 0007048] [evidence NR]; go_process: regulation of transcription from Pol II promoter [goid 0006357] [evidence TAS] [pmid 8870653]; go_process: deve…
CKB	NM_001823.3	738.48	3695.97	-5	6200528	GI_34335231			1310	CGTCTGGCGAGCCCTTAGCCTTGCTGTAGAGACTTCCGTCACCCTTGGTA	Homo sapiens creatine kinase, brain (CKB), mRNA.	go_component: cytoplasm [goid 0005737] [evidence NR]; go_function: creatine kinase activity [goid 0004111] [evidence TAS] [pmid 3034271]; go_function: transferase activity, transferring phosphorus-containing groups [goid 0016772] [evidence IEA]
PHGDH	NM_006623.2	492.87	2382.04	-4.83	5290750	GI_23308576			1816	CCACATTCTTGGGCTGAACGCGGGCCTCTGACACTGCTTACACTGCACTC	Homo sapiens phosphoglycerate dehydrogenase (PHGDH), mRNA.	go_function: phosphoglycerate dehydrogenase activity [goid 0004617] [evidence TAS] [pmid 8758134]; go_function: electron transporter activity [goid 0005489] [evidence TAS] [pmid 8758134]; go_function: oxidoreductase activity [goid 0016491] [evidence IEA]; go_process: brain development [goid 0007420] [evidence TAS] [pmid 8758134]; go_process: L-serine biosynthesis [goid 0006564] [evidence NR]
SPON1	NM_006108.1	171.53	821.02	-4.79	840338	GI_24307904			4477	GTTCCTTAAGCTGGTGATTCCTAATCAAGGACAAGCCACCCTAGTGTCTC	Homo sapiens spondin 1, extracellular matrix protein (SPON1), mRNA.	go_component: extracellular [goid 0005576] [evidence E]
C7	NM_000587.2	383	1809.95	-4.73	6980731	GI_45580687			3746	TCCCTATTCTGTGGATACAGTCCCAGAGTTTTCAGGGAGTACACAGGTAG	Homo sapiens complement component 7 (C7), mRNA.	go_component: membrane attack complex [goid 0005579] [evidence TAS] [pmid 3335508]; go_component: integral to membrane [goid 0016021] [evidence IEA]; go_function: complement activity [goid 0003811] [evidence TAS] [pmid 3335508]; go_process: response to pathogenic bacteria [goid 0009618] [evidence TAS] [pmid 7523157]; go_process: immune response [goid 0006955] [evidence NR]; go_process: complement…
LPHN3	NM_015236.1	205.45	954.51	-4.65	6590603	GI_14149676			6179	GTGCTGAATGCTCAGTCTGATCAACAAGTGGGCACCTGCACTACCACTTT	Homo sapiens latrophilin 3 (LPHN3), mRNA.
FOSB	NM_006732.1	871.11	4036.55	-4.63	6450576	GI_5803016			3710	TGGCAATGGGCCGTCCCCTCTCCCCTTGGTTCTGCACTGTTGCCAATAAA	Homo sapiens FBJ murine osteosarcoma viral oncogene homolog B (FOSB), mRNA.	go_component: nucleus [goid 0005634] [evidence IEA]; go_function: transcription factor binding [goid 0008134] [evidence TAS] [pmid 1900040]; go_function: DNA binding [goid 0003677] [evidence TAS] [pmid 1900040]; go_process: behavior [goid 0007610] [evidence TAS] [pmid 8706134]; go_process: regulation of cell cycle [goid 0000074] [evidence NR] [pmid 8985116]; go_process: development [goid 0007275]…
LOC285016	XM_211736.4	176.99	799.64	-4.52	5290373	GI_37547147			828	GGAGCAGCACACCAGGAGCCATGAGAAGTGCCTTGGAAACCAACAGGGAA	Homo sapiens hypothetical protein LOC285016 (LOC285016), mRNA.
KCNAB1	NM_172160.1	403.56	1816.45	-4.5	2120377	GI_27436965			3060	ATCCAGCGAACTGCTGTATGTATAGAGGAGCTGAGGTGCTGTCTAATGGG	Homo sapiens potassium voltage-gated channel, shaker-related subfamily, beta member 1 (KCNAB1), transcript variant 1, mRNA.	go_component: integral to membrane [goid 0016021] [evidence IEA]; go_component: cytoplasm [goid 0005737] [evidence NR]; go_function: potassium channel regulator activity [goid 0015459] [evidence TAS] [pmid 7499366]; go_function: voltage-gated potassium channel activity [goid 0005249] [evidence IEA]; go_process: potassium ion transport [goid 0006813] [evidence TAS] [pmid 7499366]; go_process: ion …
FLJ14957	NM_032866.2	461.94	2000.92	-4.33	1740114	GI_31982905			7055	GCCCGTTGACTTATTCCATTGCGTCTCTGCTTTAGGGTATGGTTTGGTCG	Homo sapiens hypothetical protein FLJ14957 (FLJ14957), mRNA.
RASL12	NM_016563.2	502.73	2104.96	-4.19	4730494	GI_38455389			2406	CTTGCAGTCCTACAGGCTTCCCGACCCACAGGCCAGCTACGGATTTTGCA	Homo sapiens RAS-like, family 12 (RASL12), mRNA.	go_function: small monomeric GTPase activity [goid 0003925] [evidence IEA]; go_function: GTP binding [goid 0005525] [evidence IEA]; go_process: small GTPase mediated signal transduction [goid 0007264] [evidence IEA]
FLJ22655	NM_024730.2	495.42	2058.67	-4.16	6290086	GI_31542739			1035	ACAACATCACACTCACCCTAACCTACTGGCGGACAGCGATCCCAGTTTGC	Homo sapiens hypothetical protein FLJ22655 (FLJ22655), mRNA.	go_function: small monomeric GTPase activity [goid 0003925] [evidence IEA]; go_function: GTP binding [goid 0005525] [evidence IEA]; go_process: small GTPase mediated signal transduction [goid 0007264] [evidence IEA]
APEG1	NM_005876.3	708.45	2936.62	-4.15	5550064	GI_37577150			3536	CCTTCTCTGTCAGGGCTGGGGTGCTCTGTCTGGGAATGAGGGAGTTAACC	Homo sapiens aortic preferentially expressed protein 1 (APEG1), mRNA.	go_component: nucleus [goid 0005634] [evidence TAS] [pmid 8663449]; go_function: ATP binding [goid 0005524] [evidence IEA]; go_function: protein serine/threonine kinase activity [goid 0004674] [evidence IEA]; go_function: transferase activity [goid 0016740] [evidence IEA]; go_process: negative regulation of cell proliferation [goid 0008285] [evidence TAS] [pmid 8663449]; go_process: muscle develo…
CSRP2	NM_001321.1	1085.1	4476.14	-4.13	460072	GI_4503100			776	TATCGCCCTGTACTTGGATAGGCTGGCTAACTCGTAGGAAGAGAGCACTG	Homo sapiens cysteine and glycine-rich protein 2 (CSRP2), mRNA.	go_component: nucleus [goid 0005634] [evidence NAS] [pmid 96215313]; go_function: molecular_function unknown [goid 0005554] [evidence ND]; go_process: muscle development [goid 0007517] [evidence NAS] [pmid 96215313]; go_process: cell proliferation [goid 0008283] [evidence NAS]; go_process: cell growth [goid 0016049] [evidence NAS] [pmid 96215313]; go_process: cell differentiation [goid 0030154] […
SORBS1	NM_015385.1	1195.2	4902.87	-4.1	1450519	GI_7661699			5257	GCCATGCTTCCGGGTAAAGGCAAGCCCCAAACTCCTTATCTTTTGCAGTC	Homo sapiens sorbin and SH3 domain containing 1 (SORBS1), mRNA.	go_component: cell-cell adherens junction [goid 0005913] [evidence E] [pmid 10085297]; go_component: zonula adherens [goid 0005915] [evidence E] [pmid 10085297]; go_function: cytoskeletal protein binding [goid 0008092] [evidence E] [pmid 10085297]; go_function: actin binding [goid 0003779] [evidence E] [pmid 10085297]; go_process: cell-matrix adhesion [goid 0007160] [evidence P] [pmid 10085297]
WISP2	NM_003881.2	591.45	2380.28	-4.02	1410524	GI_18491001			1142	AAGGTGTCCAGGGTCCTCTAGCCCACTCCCTGCCTACACACACAGCCTAT	Homo sapiens WNT1 inducible signaling pathway protein 2 (WISP2), mRNA.	go_component: soluble fraction [goid 0005625] [evidence TAS] [pmid 9843955]; go_component: extracellular [goid 0005576] [evidence IEA]; go_function: insulin-like growth factor binding [goid 0005520] [evidence IEA]; go_function: cell adhesion molecule activity [goid 0005194] [evidence IEA]; go_process: oncogenesis [goid 0007048] [evidence TAS] [pmid 9843955]; go_process: signal transduction [goid …
LOC387763	XM_373497.2	3784.48	14433.1	-3.81	6220035	GI_42659836			1595	CCCCAGCGCACACCCATTCACACTCACGCCAACACTCTCGCTGAACACTT	Homo sapiens hypothetical gene supported by BC052560 (LOC387763), mRNA.
ITIH4	NM_002218.3	224.44	849.5	-3.78	4590711	GI_40288189			2806	TCCTGCTGGTCTGTGGAGCTGTAGTTCTGATGGAAGGAGCTGTGCCCACC	Homo sapiens inter-alpha (globulin) inhibitor H4 (plasma Kallikrein-sensitive glycoprotein) (ITIH4), mRNA.	go_function: endopeptidase inhibitor activity [goid 0004866] [evidence P]; go_function: plasma glycoprotein [goid 0005211] [evidence TAS] [pmid 7587397]; go_function: serine protease inhibitor activity [goid 0004867] [evidence IEA]; go_process: acute-phase response [goid 0006953] [evidence IEA]
GARNL3	NM_032293.3	239.29	879.36	-3.67	3940019	GI_34222344			3187	CTCGGCCAGTTCCCTCTCCAATGTCCGGTGCCATCTTTCCTGACCTTTGT	Homo sapiens GTPase activating RANGAP domain-like 3 (GARNL3), mRNA.	go_function: small GTPase regulatory/interacting protein activity [goid 0005083] [evidence IEA]
HOXA7	NM_006896.2	126.32	462.73	-3.66	5130402	GI_24497555			828	GGCCGATCCGGGGCCCTCTCTGCACCGGACAGTCGGAAAAGCGTCTTTAA	Homo sapiens homeo box A7 (HOXA7), mRNA.	go_component: nucleus [goid 0005634] [evidence IEA]; go_function: transcription factor activity [goid 0003700] [evidence TAS] [pmid 9804983]; go_process: regulation of transcription, DNA-dependent [goid 0006355] [evidence IEA]; go_process: development [goid 0007275] [evidence IEA]
ABCA8	NM_007168.2	179.87	652.45	-3.63	130576	GI_41327761			5111	GCCAACCTCCTCTCACAGCCTCTGTATCTCTGCAGGCCATACTGGTTCCA	Homo sapiens ATP-binding cassette, sub-family A (ABC1), member 8 (ABCA8), mRNA.	go_component: membrane [goid 0016020] [evidence IEA]; go_function: nucleotide binding [goid 0000166] [evidence IEA]; go_function: ATP binding [goid 0005524] [evidence IEA]; go_function: ATP-binding cassette (ABC) transporter activity [goid 0004009] [evidence IEA]; go_process: transport [goid 0006810] [evidence IEA]
CYP4B1	NM_000779.2	116.34	419.28	-3.6	70315	GI_13435388			1918	GGTTATGGCTGGGTACCACCAAATAGAAGAATGGCTTAGGGGAGTGCCCC	Homo sapiens cytochrome P450, family 4, subfamily B, polypeptide 1 (CYP4B1), mRNA.	go_component: membrane [goid 0016020] [evidence IEA]; go_component: microsome [goid 0005792] [evidence IEA]; go_component: endoplasmic reticulum [goid 0005783] [evidence IEA]; go_function: cytochrome P450 activity [goid 0015034] [evidence TAS] [pmid 2574990]; go_function: monooxygenase activity [goid 0004497] [evidence IEA]; go_function: unspecific monooxygenase activity [goid 0050381] [evidence …
ARGBP2	NM_003603.3	361.88	1298.17	-3.59	610066	GI_41352708			2797	CTGAAACACCCCGCGGGCCTCCCGTTGTCATGCCTTACGGTTTCCAATGC	Homo sapiens Arg/Abl-interacting protein ArgBP2 (ARGBP2), transcript variant 1, mRNA.	go_component: actin cytoskeleton [goid 0015629] [evidence E] [pmid 9211900]; go_component: nucleus [goid 0005634] [evidence E] [pmid 9211900]; go_function: cytoskeletal adaptor activity [goid 0008093] [evidence P] [pmid 9211900]; go_function: structural constituent of muscle [goid 0008307] [evidence E] [pmid 9211900]; go_function: structural constituent of cytoskeleton [goid 0005200] [evidence P]…
HP	NM_005143.1	147.57	527.96	-3.58	3120609	GI_4826761			1289	AGCCTGGAAGAGGGCAAAGTGGACGGGAGTGGACAGGAGTGGATGCGATA	Homo sapiens haptoglobin (HP), mRNA.	go_function: plasma glycoprotein [goid 0005211] [evidence NR]; go_function: trypsin activity [goid 0004295] [evidence IEA]; go_function: chymotrypsin activity [goid 0004263] [evidence IEA]; go_function: hemoglobin binding [goid 0030492] [evidence IEA]; go_process: defense response [goid 0006952] [evidence TAS]; go_process: proteolysis and peptidolysis [goid 0006508] [evidence IEA]
LMOD1	NM_012134.1	878.94	3128.12	-3.56	1690180	GI_6912323			3578	GGAGACAGACACACACTGGCTCCTGGACCTAAAGGGTATGAGCTGGAGCT	Homo sapiens leiomodin 1 (smooth muscle) (LMOD1), mRNA.	go_component: cytoskeleton [goid 0005856] [evidence IEA]; go_component: membrane fraction [goid 0005624] [evidence TAS] [pmid 2026759]; go_function: tropomyosin binding [goid 0005523] [evidence IEA]; go_process: pathogenesis [goid 0009405] [evidence TAS] [pmid 2026759]
MYOC	NM_000261.1	127.55	452.64	-3.55	6860524	GI_4557778			1540	AGCCTCCAAGCTGTACAGGCAATGGCAGAAGGAGATGCTCAGGGCTCCTG	Homo sapiens myocilin, trabecular meshwork inducible glucocorticoid response (MYOC), mRNA.	go_component: cilium [goid 0005929] [evidence NR]; go_component: non-muscle myosin [goid 0005860] [evidence P] [pmid 9169133]; go_function: structural molecule activity [goid 0005198] [evidence P] [pmid 9169133]; go_process: morphogenesis [goid 0009653] [evidence P] [pmid 9169133]; go_process: vision [goid 0007601] [evidence NR]
PDGFRL	NM_006207.1	308.73	1092.26	-3.54	6450746	GI_5453871			1276	GAGGCTGATGTCAAGCACCACACCCCAACCCCAGCGTCTCGTGAGTCCGA	Homo sapiens platelet-derived growth factor receptor-like (PDGFRL), mRNA.	go_function: platelet activating factor receptor activity [goid 0004992] [evidence TAS] [pmid 7898930]; go_function: platelet-derived growth factor, beta-receptor activity [goid 0005019] [evidence TAS] [pmid 7898930]; go_function: tumor suppressor [goid 0008181] [evidence TAS] [pmid 7898930]; go_function: receptor activity [goid 0004872] [evidence IEA]
PLA2G2A	NM_000300.2	127.06	447.08	-3.52	5550739	GI_20149501			815	CCATCCTAGAGGCCAGGCAGGAGCCCTTCTATACCCACCCAGAATGAGAC	Homo sapiens phospholipase A2, group IIA (platelets, synovial fluid) (PLA2G2A), mRNA.	go_component: membrane [goid 0016020] [evidence IEA]; go_component: extracellular [goid 0005576] [evidence TAS]; go_function: calcium-dependent secreted phospholipase A2 activity [goid 0004625] [evidence NR]; go_function: phospholipase A2 activity [goid 0004623] [evidence TAS]; go_function: tumor suppressor [goid 0008181] [evidence TAS] [pmid 9272153]; go_function: calcium-dependent cytosolic pho…
SCRG1	NM_007281.1	693.23	2437.4	-3.52	6100239	GI_6005869			444	GGGCTAACTTTGCTGCTAGGAGTTCAAGCCATGCCTGCAAATCGCCTCTC	Homo sapiens scrapie responsive protein 1 (SCRG1), mRNA.	go_component: extracellular space [goid 0005615] [evidence TAS] [pmid 9660755]; go_process: neurogenesis [goid 0007399] [evidence TAS] [pmid 9660755]
KCNA5	NM_002234.2	318.72	1119.83	-3.51	5270577	GI_25952086			2643	GTTTCCTGTGTCTCCAAGCCTCTGTCTTTTCTGGGATGTGGTATTGGTGC	Homo sapiens potassium voltage-gated channel, shaker-related subfamily, member 5 (KCNA5), mRNA.	go_component: voltage-gated potassium channel complex [goid 0008076] [evidence TAS] [pmid 1986382]; go_component: membrane fraction [goid 0005624] [evidence NR]; go_component: integral to plasma membrane [goid 0005887] [evidence NR]; go_function: delayed rectifier potassium channel activity [goid 0005251] [evidence TAS] [pmid 1986382]; go_function: protein binding [goid 0005515] [evidence IEA]; g…
MEIS2	NM_172315.1	250.51	878.54	-3.51	3990441	GI_27502380			2298	CAGAGCAGGAGCTTCTTCCAGGAGTTCTGAGCCTTGGTTGTGGACAAAAC	Homo sapiens Meis1, myeloid ecotropic viral integration site 1 homolog 2 (mouse) (MEIS2), transcript variant g, mRNA.	go_function: transcription corepressor activity [goid 0003714] [evidence E] [pmid 10764806]; go_function: specific RNA polymerase II transcription factor activity [goid 0003704] [evidence E] [pmid 10764806]; go_function: transcription factor activity [goid 0003700] [evidence NR]; go_process: negative regulation of transcription from Pol II promoter [goid 0000122] [evidence E] [pmid 10764806]
Ells1	NM_152793.1	621.2	2166.96	-3.49	630044	GI_23618862			5536	CCCCTGAGAGTGAGGACCTCATCCGACCATGTAATTACCATTCGCTTGCT	Homo sapiens hypothetical protein Ells1 (Ells1), mRNA.
ACTG2	NM_001615.2	2085.27	7220.2	-3.46	6100204	GI_11038625			1173	GAGGCAGGGCCCTCCATTGTCCACAGGAAGTGCTTCTAAAGTCAGAACAG	Homo sapiens actin, gamma 2, smooth muscle, enteric (ACTG2), mRNA.	go_component: actin filament [goid 0005884] [evidence IEA]; go_function: structural constituent of muscle [goid 0008307] [evidence NR]; go_function: motor activity [goid 0003774] [evidence IEA]; go_function: structural constituent of cytoskeleton [goid 0005200] [evidence IEA]; go_process: muscle development [goid 0007517] [evidence IEA]
SMTN	NM_006932.3	388.53	1337.74	-3.44	780301	GI_19913393			2770	TTAGCCCTCAGAACCGACGCCAGAACTTCGAGGTGGCCTTCTCATCTGCG	Homo sapiens smoothelin (SMTN), transcript variant 3, mRNA.	go_component: cytoskeleton [goid 0005856] [evidence E] [pmid 8707825]; go_component: actin cytoskeleton [goid 0015629] [evidence P] [pmid 8707825]; go_function: structural constituent of muscle [goid 0008307] [evidence P] [pmid 8707825]; go_function: actin binding [goid 0003779] [evidence P] [pmid 8707825]; go_process: muscle development [goid 0007517] [evidence P] [pmid 8707825]; go_process: smo…
CALD1	NM_033138.2	1476.02	5068	-3.43	2480181	GI_44680104			1236	GGAAGACAAGGAAAGAGCTGAGGCAGAGAGGGCAAGGTTGGAAGCAGAAG	Homo sapiens caldesmon 1 (CALD1), transcript variant 1, mRNA.	go_component: cytoskeleton [goid 0005856] [evidence TAS] [pmid 1555769]; go_function: tropomyosin binding [goid 0005523] [evidence TAS] [pmid 1555769]; go_function: actin binding [goid 0003779] [evidence TAS] [pmid 1555769]; go_function: calmodulin binding [goid 0005516] [evidence TAS] [pmid 1555769]; go_function: myosin binding [goid 0017022] [evidence IEA]; go_process: muscle development [goid …
DAAM2	NM_015345.2	753.23	2552.77	-3.39	6110280	GI_40548414			6064	CAGGGATGCCTTCACGCCAAGGCTGTTCTCACCAGCTGCCTCAGATGACA	Homo sapiens dishevelled associated activator of morphogenesis 2 (DAAM2), mRNA.	go_function: actin binding [goid 0003779] [evidence IEA]; go_process: cytokinesis [goid 0016288] [evidence IEA]
MYOM1	NM_003803.1	227.6	762.52	-3.35	2260121	GI_4505312			4751	TGGTCAGAGGGCAGACGAATGTGTCGTGGGGCGGAATTGGGATTTGCTGC	Homo sapiens myomesin 1 (skelemin) 185kDa (MYOM1), mRNA.	go_component: striated muscle thick filament [goid 0005863] [evidence TAS] [pmid 6537951]; go_function: structural constituent of muscle [goid 0008307] [evidence TAS] [pmid 7505783]; go_process: muscle contraction [goid 0006936] [evidence NR]; go_process: striated muscle contraction [goid 0006941] [evidence IEA]; go_process: muscle development [goid 0007517] [evidence IEA]
SAA1	NM_000331.2	219.84	734.86	-3.34	6290441	GI_40316911			479	ATTCTTTGGCCATGGTGCGGAGGACTCGCTGGCTGATCAGGCTGCCAATG	Homo sapiens serum amyloid A1 (SAA1), transcript variant 1, mRNA.	go_function: high-density lipoprotein [goid 0005321] [evidence NR]; go_process: inflammatory response [goid 0006954] [evidence NR]
MGC45438	NM_152459.2	143.53	477.96	-3.33	6520687	GI_31543192			1633	GGAGGAACAGACCCCTTTAGTCCTCATCCCTTAGATCCTGGAGGGCACGG	Homo sapiens hypothetical protein MGC45438 (MGC45438), mRNA.
DKFZP434B044	NM_031476.1	231.34	758.39	-3.28	5080647	GI_13899331			4224	ACGGCGTTCCTGGCTCTCCTGCCCACAGGATGAACATTTTCGGCTTCCTT	Homo sapiens hypothetical protein DKFZp434B044 (DKFZP434B044), mRNA.	go_component: extracellular [goid 0005576] [evidence IEA]
JUN	NM_002228.3	262.13	853.62	-3.26	3130112	GI_44890066			3041	TGGAGGAAGGGGGGTTGCAGTGGAGAGGGACAGCCCACTGAGAAGTCAAA	Homo sapiens v-jun sarcoma virus 17 oncogene homolog (avian) (JUN), mRNA.	go_component: nuclear chromosome [goid 0000228] [evidence TAS] [pmid 10918580]; go_function: RNA polymerase II transcription factor activity [goid 0003702] [evidence TAS] [pmid 9443941]; go_function: DNA binding [goid 0003677] [evidence E] [pmid 2825349]; go_function: transcription factor activity [goid 0003700] [evidence TAS] [pmid 10973489]; go_process: regulation of transcription, DNA-dependen…
SFRP1	NM_003012.2	398.1	1295.83	-3.26	4070670	GI_8400731			4119	GTTTGAGGAGAGCACCCTAGGCAGCCTGCAGGGAATAACATACTGGCCGT	Homo sapiens secreted frizzled-related protein 1 (SFRP1), mRNA.	go_component: membrane [goid 0016020] [evidence IEA]; go_component: extracellular space [goid 0005615] [evidence TAS] [pmid 9192640]; go_function: transmembrane receptor activity [goid 0004888] [evidence IEA]; go_process: anti-apoptosis [goid 0006916] [evidence TAS] [pmid 9391078]; go_process: embryogenesis and morphogenesis [goid 0007345] [evidence TAS] [pmid 9192640]; go_process: signal transdu…
MAOA	NM_000240.2	687.98	2232.38	-3.24	2970494	GI_33469954			3958	TGCCCCAGTGCTACACGTTGGAGTATACCTATGTGTGTGCTTTGCCACTG	Homo sapiens monoamine oxidase A (MAOA), nuclear gene encoding mitochondrial protein, mRNA.	go_component: membrane [goid 0016020] [evidence NR]; go_component: mitochondrion [goid 0005739] [evidence IEA]; go_component: integral to membrane [goid 0016021] [evidence IEA]; go_function: amine oxidase (flavin-containing) activity [goid 0004041] [evidence TAS] [pmid 3387449]; go_function: amine oxidase activity [goid 0008131] [evidence NR]; go_function: oxidoreductase activity [goid 0016491] […
SPARCL1	NM_004684.2	681.8	2184.1	-3.2	4480114	GI_21359870			2218	GGAGTGTGACCCCAACAAGGATAAGCACATCACCCTGAAGGAGTGGGGCC	Homo sapiens SPARC-like 1 (mast9, hevin) (SPARCL1), mRNA.	go_component: extracellular matrix [goid 0005578] [evidence IEA]; go_function: calcium ion binding [goid 0005509] [evidence IEA]
ASB2	NM_016150.3	204	647.52	-3.17	6110438	GI_22208962			2574	CTCAGAGCCTTCCCTGTGCCCCTCCACTTGTTCTGGAAAACTCACCACTT	Homo sapiens ankyrin repeat and SOCS box-containing 2 (ASB2), mRNA.	go_process: signal transduction [goid 0007165] [evidence P]; go_process: intracellular signaling cascade [goid 0007242] [evidence IEA]
FLJ13110	NM_022912.1	179.57	562.95	-3.14	2120292	GI_12597656			3450	GTCATAATCCCTCCTGGCTTTGTGTGAATAGCTTGCTCACTTTGCTGGCC	Homo sapiens hypothetical protein FLJ13110 (FLJ13110), mRNA.
RAI3	NM_003979.2	214.28	668.62	-3.12	110408	GI_12056470			2178	CTGCCAGGAATTCTTTCAGACCTCACTAGCACAAGCCCGGTTGCTCCTTG	Homo sapiens retinoic acid induced 3 (RAI3), mRNA.	go_component: membrane [goid 0016020] [evidence IEA]; go_component: integral to plasma membrane [goid 0005887] [evidence TAS] [pmid 9857033]; go_function: G-protein coupled receptor activity [goid 0004930] [evidence P] [pmid 9857033]; go_function: metabotropic glutamate, GABA-B-like receptor activity [goid 0008067] [evidence IEA]; go_function: receptor activity [goid 0004872] [evidence IEA]; go_p…
FBLN5	NM_006329.2	1625.53	5043.03	-3.1	50026	GI_19743802			2230	GCTGGCGGGGAACCCTGGGAGTAGCTAGTTTGCTTTTTGCGTACACAGAG	Homo sapiens fibulin 5 (FBLN5), mRNA.	go_component: extracellular matrix [goid 0005578] [evidence TAS] [pmid 10428823]; go_component: soluble fraction [goid 0005625] [evidence TAS] [pmid 10428823]; go_function: integrin binding [goid 0005178] [evidence TAS] [pmid 10428823]; go_function: calcium ion binding [goid 0005509] [evidence IEA]; go_function: cell adhesion molecule activity [goid 0005194] [evidence IEA]; go_process: cell-matri…
NR4A2	NM_173173.1	188.04	581.08	-3.09	6980059	GI_27894352			2470	GTTGCGTGGGTGGCATGAGTTGAAGAAGGCAAAGGCTTGTAAATTTACCC	Homo sapiens nuclear receptor subfamily 4, group A, member 2 (NR4A2), transcript variant 4, mRNA.	go_component: nucleus [goid 0005634] [evidence TAS] [pmid 7877627]; go_function: ligand-dependent nuclear receptor activity [goid 0004879] [evidence P] [pmid 7877627]; go_function: transcription activating factor [goid 0003710] [evidence P] [pmid 7877627]; go_function: steroid hormone receptor activity [goid 0003707] [evidence IEA]; go_function: transcription factor activity [goid 0003700] [evide…
NTRK3	NM_002530.1	277.48	848.99	-3.06	1940014	GI_4505474			2595	GGGAAGGCCACCCCAATCTACCTGGACATTCTTGGCTAGTGGTGGCTGGT	Homo sapiens neurotrophic tyrosine kinase, receptor, type 3 (NTRK3), mRNA.	go_component: integral to plasma membrane [goid 0005887] [evidence TAS] [pmid 7806211]; go_function: neurotrophin TRKC receptor activity [goid 0005016] [evidence TAS] [pmid 7806211]; go_function: transmembrane receptor protein tyrosine kinase activity [goid 0004714] [evidence IEA]; go_function: ATP binding [goid 0005524] [evidence IEA]; go_function: receptor activity [goid 0004872] [evidence IEA]…
LDOC1	NM_012317.2	689.42	2100.44	-3.05	5890152	GI_22035627			973	CCACATCCCACCTACAGACTACCACCTTTCGAGATCAGGACCAACCTGGA	Homo sapiens leucine zipper, down-regulated in cancer 1 (LDOC1), mRNA.	go_component: nucleus [goid 0005634] [evidence TAS] [pmid 10403563]; go_process: negative regulation of cell proliferation [goid 0008285] [evidence TAS] [pmid 10403563]
ROR1	NM_005012.1	463.35	1401.01	-3.02	1410156	GI_4826867			3307	CCTTCTGTGAAGTTTCACTGTGTCTTACCAAGCAGGACAGACACTCGGCC	Homo sapiens receptor tyrosine kinase-like orphan receptor 1 (ROR1), mRNA.	go_component: cytoplasm [goid 0005737] [evidence TAS] [pmid 8875995]; go_component: integral to plasma membrane [goid 0005887] [evidence TAS] [pmid 1334494]; go_component: plasma membrane [goid 0005886] [evidence E] [pmid 8875995]; go_function: transmembrane receptor protein tyrosine kinase activity [goid 0004714] [evidence TAS] [pmid 8875995]; go_function: ATP binding [goid 0005524] [evidence IE…
NPR1	NM_000906.2	277.57	838.72	-3.02	7000066	GI_40254425			4149	GAGAAGAGGGGTGGCGCAGAAGGGTTGGGGGCCTGTATGCCTTGCTTCTA	Homo sapiens natriuretic peptide receptor A/guanylate cyclase A (atrionatriuretic peptide receptor A) (NPR1), mRNA.	go_component: integral to membrane [goid 0016021] [evidence IEA]; go_function: receptor activity [goid 0004872] [evidence TAS] [pmid 9405681]; go_function: peptide receptor activity, G-protein coupled [goid 0008528] [evidence IEA]; go_function: receptor guanylate cyclase activity [goid 0008075] [evidence IEA]; go_function: ATP binding [goid 0005524] [evidence IEA]; go_function: protein kinase act…
FHL5	NM_020482.3	190.71	572.95	-3	5890064	GI_30410800			1814	GCTACAATTTGCCCTCATACACACTGCTTCCACAGCTTGCTAGTTCTGTG	Homo sapiens four and a half LIM domains 5 (FHL5), mRNA.	go_function: catalytic activity [goid 0003824] [evidence IEA]
FXYD1	NM_005031.3	394.94	1183.99	-3	1230138	GI_27754764			290	GCAAGTTCAACCAGCAGCAGAGGACTGGGGAACCCGATGAAGAGGAGGGA	Homo sapiens FXYD domain containing ion transport regulator 1 (phospholemman) (FXYD1), transcript variant a, mRNA.	go_component: integral to plasma membrane [goid 0005887] [evidence TAS] [pmid 9169143]; go_component: plasma membrane [goid 0005886] [evidence NR]; go_function: chloride channel activity [goid 0005254] [evidence TAS] [pmid 9169143]; go_function: ion channel activity [goid 0005216] [evidence IEA]; go_process: chloride transport [goid 0006821] [evidence TAS] [pmid 9169143]; go_process: muscle contr…
